# Supplementary material for: Poly[[μ2-acetato-aquadi-μ3-isonicotinato-erbium(III)silver(I)] perchlorate]
Source: Acta Crystallogr Sect E Struct Rep Online. 2009 Nov 21;65(Pt 12):m1617–8. doi: 10.1107/S1600536809048429 (PMC2971902; doi:10.1107/S1600536809048429)
Supplement: Supplementary file 2 [file e-65-m1617-Isup2.hkl]

# 
# h,k,l, Fc-squared, Fo-squared, sigma(Fo-squared) and status flag 
# 
data_I
_shelx_title ' s in P2(1)/c' 
_shelx_refln_list_code          4 
_shelx_F_calc_maximum      418.27 
_exptl_crystal_F_000      1324.00 
_reflns_d_resolution_high  0.8346 
 
loop_ 
 _symmetry_equiv_pos_as_xyz 
 'x, y, z' 
 '-x, y+1/2, -z+1/2' 
 '-x, -y, -z' 
 'x, -y-1/2, z-1/2' 
 
_cell_length_a    16.1952 
_cell_length_b    14.8673 
_cell_length_c     7.8938 
_cell_angle_alpha  90.000 
_cell_angle_beta   91.783 
_cell_angle_gamma  90.000 
 
_shelx_F_squared_multiplier     1.000 
 
loop_ 
 _refln_index_h 
 _refln_index_k 
 _refln_index_l 
 _refln_F_squared_calc 
 _refln_F_squared_meas 
 _refln_F_squared_sigma 
 _refln_observed_status 
   3   0   0     5950.50     6085.43    112.96 o 
   4   0   0    14663.02    15952.80    271.04 o 
   5   0   0     2691.53     3086.36     76.53 o 
   6   0   0      625.28      607.69     34.17 o 
   7   0   0     4273.83     4278.43    122.39 o 
   8   0   0     2933.54     2847.45     82.31 o 
   9   0   0    28813.94    29984.30    517.23 o 
  10   0   0    43154.21    42802.89    876.78 o 
  11   0   0    24594.30    23950.16    559.37 o 
  12   0   0    52072.77    50721.16   1068.24 o 
  13   0   0    10850.93    11262.88    441.44 o 
  14   0   0     7422.91     7934.25    381.12 o 
  15   0   0       33.06        2.26     38.54 o 
  16   0   0     7725.45     7965.03    286.85 o 
  17   0   0     7171.00     7342.38    401.54 o 
  18   0   0      616.62      834.24    160.71 o 
  19   0   0     8656.87     7622.95    437.15 o 
   1   1   0     1569.60     1651.37     42.42 o 
   2   1   0    28047.60    28203.67    384.89 o 
   3   1   0     1585.92     1972.02     42.54 o 
   4   1   0    47960.86    47600.37    582.15 o 
   5   1   0      446.03      485.56     19.79 o 
   6   1   0    41842.88    41100.02    471.63 o 
   7   1   0     2230.71     2513.88     58.58 o 
   8   1   0    72310.05    72476.80   1591.92 o 
   9   1   0       46.97       36.73     11.81 o 
  10   1   0    18758.59    18441.89    274.14 o 
  11   1   0     6210.16     6175.37    125.14 o 
  12   1   0     2006.43     2037.14    141.98 o 
  13   1   0     9224.24     9265.67    261.95 o 
  14   1   0       83.09      137.46     34.87 o 
  15   1   0    17680.32    17103.02    329.87 o 
  16   1   0     3370.76     3454.81    127.03 o 
  17   1   0     7868.11     7727.29    237.73 o 
  18   1   0     2813.48     3044.26    187.59 o 
  19   1   0     2771.05     2461.69    306.24 o 
   0   2   0    15093.51    15782.93    707.47 o 
   1   2   0    23876.61    24939.18    479.77 o 
   2   2   0      234.87      321.35     12.73 o 
   3   2   0    11788.92    11852.26    171.98 o 
   4   2   0    24719.47    23862.36    277.02 o 
   5   2   0     4452.05     4288.70     67.96 o 
   6   2   0    13907.53    13036.32    169.54 o 
   7   2   0     1442.84     1417.30     37.41 o 
   8   2   0     9567.62     9634.44    138.89 o 
   9   2   0       32.28       44.94     12.04 o 
  10   2   0     1991.72     1934.32     61.25 o 
  11   2   0     6462.54     6669.99    133.18 o 
  12   2   0       99.93      174.40     49.39 o 
  13   2   0     6922.61     7107.21    174.74 o 
  14   2   0      946.21      903.67     68.64 o 
  15   2   0     1475.77     1582.51     89.54 o 
  16   2   0     3112.68     2847.25    115.30 o 
  17   2   0     2977.90     2645.36    136.48 o 
  18   2   0     2000.89     1696.46    147.02 o 
  19   2   0     1541.40     1238.64    136.79 o 
   1   3   0     3042.40     3169.77     67.92 o 
   2   3   0     4210.92     3969.64     84.82 o 
   3   3   0     9079.20     9918.12    137.54 o 
   4   3   0    11151.33    10690.92    152.20 o 
   5   3   0    68252.15    67347.42    748.02 o 
   6   3   0     2742.21     2860.59     54.21 o 
   7   3   0    80972.20    78833.08   1286.19 o 
   8   3   0      645.67      704.15     33.72 o 
   9   3   0    33856.29    34461.96    460.82 o 
  10   3   0     4016.61     4197.03     97.33 o 
  11   3   0    12404.18    12692.53    211.93 o 
  12   3   0     7793.52     8024.42    157.29 o 
  13   3   0      113.94      133.22     35.27 o 
  14   3   0    11719.51    11431.90    245.80 o 
  15   3   0     4611.20     4634.25    145.09 o 
  16   3   0    13216.01    13029.53    325.15 o 
  17   3   0     6492.00     6326.61    344.03 o 
  18   3   0     7430.59     6731.36    281.51 o 
  19   3   0     3514.75     3384.64    286.13 o 
   0   4   0      221.91      186.78     34.50 o 
   1   4   0   116963.51   102176.06   3190.67 o 
   2   4   0     3715.42     4078.23     91.68 o 
   3   4   0    81311.19    76753.65   2785.73 o 
   4   4   0      199.95      200.54     16.58 o 
   5   4   0     6848.60     7179.36    130.25 o 
   6   4   0     8132.47     8334.21    155.14 o 
   7   4   0    10020.23    10268.67    144.32 o 
   8   4   0    23662.72    24126.73    300.16 o 
   9   4   0    19470.79    19422.95    283.55 o 
  10   4   0    20178.11    20088.01    297.49 o 
  11   4   0    21348.89    21484.30    320.41 o 
  12   4   0    17317.55    17552.35    278.66 o 
  13   4   0    25999.99    25842.13    438.53 o 
  14   4   0     1642.53     1647.68     88.01 o 
  15   4   0    12414.64    12562.30    301.29 o 
  16   4   0      196.01      223.73     53.46 o 
  17   4   0     2737.05     3259.42    205.71 o 
  18   4   0     4439.91     4667.46    233.95 o 
   1   5   0    16996.55    16738.95    287.88 o 
   2   5   0     2472.95     2434.18     74.83 o 
   3   5   0    22917.19    21385.87    367.31 o 
   4   5   0     2905.23     3358.00    116.88 o 
   5   5   0    19913.28    18571.45    470.82 o 
   6   5   0      903.27     1124.91     64.39 o 
   7   5   0    20877.00    20941.51    286.66 o 
   8   5   0      283.93      340.25     22.54 o 
   9   5   0    13565.63    13748.93    216.86 o 
  10   5   0     1878.35     1834.22     63.15 o 
  11   5   0     7757.97     7728.09    152.07 o 
  12   5   0     3097.10     3239.87     92.06 o 
  13   5   0      416.98      407.70     40.90 o 
  14   5   0     9093.08     9243.64    216.17 o 
  15   5   0       31.75       94.17     37.25 o 
  16   5   0     7220.50     7085.94    260.25 o 
  17   5   0     1083.27     1048.79    146.97 o 
  18   5   0     1770.69     1721.18    154.01 o 
   0   6   0    23042.18    22721.49    661.29 o 
   1   6   0     6136.77     6339.74    157.79 o 
   2   6   0    26729.92    26198.97    445.05 o 
   3   6   0     1776.62     1771.81     61.86 o 
   4   6   0    32189.70    32599.11    854.22 o 
   5   6   0       89.83      226.85     36.64 o 
   6   6   0      877.78      807.94     54.40 o 
   7   6   0     1162.01     1002.97     41.08 o 
   8   6   0     1035.54     1052.05     39.84 o 
   9   6   0     2449.63     2742.86     75.44 o 
  10   6   0     1377.74     1495.27     58.96 o 
  11   6   0      439.16      529.26     41.60 o 
  12   6   0      673.24      725.05     52.21 o 
  13   6   0      152.28      160.07     31.22 o 
  14   6   0     5939.80     6134.09    169.27 o 
  15   6   0      514.83      484.15     73.54 o 
  16   6   0     3229.20     3311.71    149.67 o 
  17   6   0     1308.23     1321.74    109.20 o 
  18   6   0      273.35      217.05     61.50 o 
   1   7   0       65.33       16.99     25.43 o 
   2   7   0     6046.43     6252.75    143.67 o 
   3   7   0     9824.86     9328.75    194.82 o 
   4   7   0    28063.29    26900.02    551.31 o 
   5   7   0    14799.17    15317.85    253.80 o 
   6   7   0    74150.14    72953.41   1108.06 o 
   7   7   0     3166.81     3303.89     91.09 o 
   8   7   0    39718.60    39134.49    673.11 o 
   9   7   0      457.72      460.04     40.53 o 
  10   7   0    12168.90    11836.35    202.38 o 
  11   7   0     9764.21     9739.08    181.62 o 
  12   7   0        6.65       29.49     21.67 o 
  13   7   0     2377.11     2204.65    108.11 o 
  14   7   0     3024.34     3539.31    125.36 o 
  15   7   0    12541.92    12065.65    377.04 o 
  16   7   0     6497.04     6633.97    300.47 o 
  17   7   0     8465.18     8918.98    270.29 o 
   0   8   0    73474.75    69903.55   1912.81 o 
   1   8   0    25996.28    26402.44    554.54 o 
   2   8   0    55146.06    54596.73   1084.92 o 
   3   8   0     3378.68     3532.59    115.45 o 
   4   8   0    27451.36    26768.78    474.07 o 
   5   8   0       32.60       76.91     37.77 o 
   6   8   0      205.84      156.25     24.86 o 
   7   8   0     8244.46     8081.07    166.12 o 
   8   8   0     9137.64     9689.17    193.50 o 
   9   8   0    14292.38    13914.79    296.44 o 
  10   8   0    19253.94    19349.65    336.07 o 
  11   8   0    15863.24    15565.75    321.27 o 
  12   8   0    13490.28    13481.88    343.06 o 
  13   8   0     3765.11     3791.05    125.91 o 
  14   8   0    13637.03    13805.14    286.48 o 
  15   8   0      122.52      197.84    104.56 o 
  16   8   0     2836.20     2881.23    144.53 o 
  17   8   0      918.17      798.76    114.35 o 
   1   9   0       59.59       31.54     27.10 o 
   2   9   0     1136.22     1001.88     70.84 o 
   3   9   0      710.75      656.12     60.91 o 
   4   9   0     3120.70     2906.63    121.38 o 
   5   9   0       10.14       24.21     18.52 o 
   6   9   0     8666.15     8824.59    292.86 o 
   7   9   0       10.12       19.59     18.12 o 
   8   9   0     6225.14     6464.27    150.83 o 
   9   9   0       98.68       39.35     42.45 o 
  10   9   0     2415.97     2426.45    105.45 o 
  11   9   0      894.35      843.74     74.18 o 
  12   9   0      471.63      472.24     61.51 o 
  13   9   0      587.23      622.15     75.90 o 
  14   9   0        4.19       -6.56     44.13 o 
  15   9   0     1998.98     2027.21    151.38 o 
  16   9   0      494.93      371.57     81.95 o 
   0  10   0     1104.52     1319.56    107.94 o 
   1  10   0    29784.91    30589.46    650.93 o 
   2  10   0     1025.88     1240.82    177.01 o 
   3  10   0     6616.23     6748.28    210.46 o 
   4  10   0      181.38      176.26     38.53 o 
   5  10   0      394.67      628.81    234.84 o 
   6  10   0       40.14       53.99     22.54 o 
   7  10   0     1489.64     1538.06     78.12 o 
   8  10   0      579.63      552.76     56.39 o 
   9  10   0     1854.73     1865.30     92.90 o 
  10  10   0     5488.90     5552.24    353.77 o 
  11  10   0     8928.73     8717.13    232.25 o 
  12  10   0     6437.35     6654.90    226.94 o 
  13  10   0     7298.06     7054.46    215.68 o 
  14  10   0      359.35      488.92     82.21 o 
  15  10   0     1792.30     1651.09    142.14 o 
  16  10   0      273.16      358.94     83.90 o 
   1  11   0      143.18      143.54     38.10 o 
   2  11   0     7604.53     7623.42    235.10 o 
   3  11   0    14127.40    13843.10    360.04 o 
   4  11   0    13245.99    13746.01    360.53 o 
   5  11   0    27251.64    27290.29    498.42 o 
   6  11   0     6278.29     6370.46    172.27 o 
   7  11   0    22424.75    21650.33    421.01 o 
   8  11   0     6764.77     7259.92    195.81 o 
   9  11   0     9183.93     9272.83    234.75 o 
  10  11   0      116.44       52.21     54.95 o 
  11  11   0     1649.82     1807.60    104.52 o 
  12  11   0     2201.46     2343.18    129.69 o 
  13  11   0     1300.07     1219.63    119.88 o 
  14  11   0     7085.26     7286.20    281.22 o 
  15  11   0     7260.45     7219.82    288.54 o 
   0  12   0     4868.13     5134.69    256.41 o 
   1  12   0    13565.45    13537.16    363.58 o 
   2  12   0    10528.27    10586.43    304.63 o 
   3  12   0     9810.83     9732.19    288.25 o 
   4  12   0     1645.90     1411.34    100.21 o 
   5  12   0     4133.40     3936.24    389.46 o 
   6  12   0     1698.02     1870.72    115.67 o 
   7  12   0     5195.46     5064.83    281.13 o 
   8  12   0     9889.54     9820.65    303.34 o 
   9  12   0     3445.99     3380.67    131.74 o 
  10  12   0     5374.19     5541.01    214.02 o 
  11  12   0     8695.24     8978.85    245.04 o 
  12  12   0     2346.90     2380.68    160.71 o 
  13  12   0     6188.86     6514.62    260.90 o 
  14  12   0     1315.33     1142.34    124.77 o 
   1  13   0     1499.28     1345.13    224.46 o 
   2  13   0      143.98      143.76     43.46 o 
   3  13   0       23.75       60.47     36.73 o 
   4  13   0       54.58       37.54     34.14 o 
   5  13   0      506.03      524.41     71.68 o 
   6  13   0      197.71      201.24     63.11 o 
   7  13   0     1611.70     1600.85    116.41 o 
   8  13   0      195.06      235.32     57.42 o 
   9  13   0      384.02      321.29     68.17 o 
  10  13   0       15.09        2.03     36.60 o 
  11  13   0      183.69       79.26     49.36 o 
  12  13   0       32.73       43.76     53.09 o 
  13  13   0      297.05      253.87    103.64 o 
   0  14   0    19654.45    19952.98    755.40 o 
   1  14   0     2091.14     2038.95    127.80 o 
   2  14   0     7042.15     6634.15    239.75 o 
   3  14   0     2917.29     2757.44    144.83 o 
   4  14   0     1280.56     1145.70    103.05 o 
   5  14   0      204.53      252.36     57.51 o 
   6  14   0       92.26       52.52     37.88 o 
   7  14   0      422.54      446.10     72.40 o 
   8  14   0     1919.03     2100.83    137.41 o 
   9  14   0     4110.53     3774.43    185.75 o 
  10  14   0     5239.98     5378.40    230.79 o 
  11  14   0     2899.34     3010.30    239.56 o 
   1  15   0     2126.30     2233.37    118.86 o 
   2  15   0     6182.54     6333.14    242.83 o 
   3  15   0     5284.48     4928.73    207.95 o 
   4  15   0     9479.29     9635.53    315.69 o 
   5  15   0     6493.65     6231.33    242.01 o 
   6  15   0     9315.04     9201.04    311.68 o 
   7  15   0     5087.78     5318.63    248.22 o 
   8  15   0     8086.26     7427.91    276.93 o 
   9  15   0     3508.39     3482.39    184.42 o 
  10  15   0     1416.74     1824.46    193.70 o 
   0  16   0    11750.44    10549.95    517.43 o 
   1  16   0     6005.17     6411.64    273.26 o 
   2  16   0     3190.19     3443.86    177.81 o 
   3  16   0      986.28      793.11     98.30 o 
   4  16   0      488.13      553.78     85.91 o 
   5  16   0        1.74       33.43     43.10 o 
   6  16   0       37.43       58.48     46.15 o 
   7  16   0      269.90      288.63     69.25 o 
   8  16   0      685.31      754.24    103.99 o 
   1  17   0       10.24       17.04     51.11 o 
   2  17   0        1.89       26.16     55.43 o 
   3  17   0        4.62        1.76     39.57 o 
   4  17   0      667.45      633.90    123.51 o 
   5  17   0      339.24      161.62    104.84 o 
 -19   1   1     2590.13     2506.92    144.54 o 
 -18   1   1     2064.92     1943.70    115.72 o 
 -17   1   1      562.71      608.48     68.37 o 
 -16   1   1        3.45       23.41     40.29 o 
 -15   1   1      652.18      756.76     81.66 o 
 -14   1   1     1661.53     1466.11     82.43 o 
 -13   1   1     2977.65     3245.81    111.42 o 
 -12   1   1    11296.49    11070.87    229.61 o 
 -11   1   1    22004.51    22162.83    375.28 o 
 -10   1   1    13109.01    13049.09    244.63 o 
  -9   1   1    25412.35    24827.93    395.17 o 
  -8   1   1    10756.55    10576.18    197.06 o 
  -7   1   1     3504.92     3348.67     86.98 o 
  -6   1   1     5272.61     5241.72    139.27 o 
  -5   1   1     2633.93     2448.51     63.30 o 
  -4   1   1      528.75      334.07     21.72 o 
  -3   1   1    41540.83    38457.72    526.46 o 
  -2   1   1     1622.08     2274.55     60.83 o 
  -1   1   1    40534.83    37652.91    766.84 o 
   0   1   1    43620.58    43237.93   1059.07 o 
   1   1   1    50865.20    52845.32   1522.19 o 
   2   1   1    55291.61    53292.96    840.44 o 
   3   1   1      730.11     1095.64     27.24 o 
   4   1   1    15751.76    15297.98    189.03 o 
   5   1   1     1307.97     1402.58     41.33 o 
   6   1   1      154.27      297.24     25.88 o 
   7   1   1     3170.28     3203.49     65.38 o 
   8   1   1     5554.23     5658.80     98.42 o 
   9   1   1     4687.62     4798.13     91.02 o 
  10   1   1    15807.66    15951.45    221.84 o 
  11   1   1     9947.07    10099.87    178.55 o 
  12   1   1    15800.72    15724.53    289.87 o 
  13   1   1    15066.41    15256.21    289.78 o 
  14   1   1     5913.44     5826.28    184.20 o 
  15   1   1     2316.54     2241.48    149.75 o 
  16   1   1      612.36      627.18     93.63 o 
  17   1   1      269.98      264.20     71.77 o 
  18   1   1       88.44       90.86     58.12 o 
  19   1   1      299.11      202.14     75.07 o 
 -19   2   1     3480.68     3463.48    164.83 o 
 -18   2   1     8639.13     8757.91    228.90 o 
 -17   2   1    12618.95    12620.42    282.33 o 
 -16   2   1    16859.22    16415.61    330.75 o 
 -15   2   1    17165.61    17332.67    363.72 o 
 -14   2   1    20346.14    19965.84    386.38 o 
 -13   2   1     8820.57     9149.15    207.60 o 
 -12   2   1     3645.80     3483.43    236.35 o 
 -11   2   1     3059.90     3012.27    119.08 o 
 -10   2   1       26.51       14.78     19.14 o 
  -9   2   1     3748.30     3938.47    106.22 o 
  -8   2   1     7433.66     7226.73    149.58 o 
  -7   2   1    48485.43    48162.75    683.29 o 
  -6   2   1    31624.01    31671.40    460.10 o 
  -5   2   1    63003.61    60908.66    832.32 o 
  -4   2   1    48977.76    47013.56    644.02 o 
  -3   2   1    56105.43    50021.52   2120.87 o 
  -2   2   1    56131.04    54298.16    978.24 o 
  -1   2   1    14131.82    15104.21    214.45 o 
   0   2   1     3015.77     3059.37     70.15 o 
   1   2   1        2.41       20.70      9.52 o 
   2   2   1      542.06      586.91     22.78 o 
   3   2   1    13267.36    14146.00    186.45 o 
   4   2   1    23462.48    23605.23    302.32 o 
   5   2   1    25929.77    27168.69    352.98 o 
   6   2   1    43209.63    42881.57    493.52 o 
   7   2   1    29121.49    29507.52    355.60 o 
   8   2   1    41113.07    41088.40    485.34 o 
   9   2   1    36856.77    37220.75    448.43 o 
  10   2   1    14550.17    14325.24    203.58 o 
  11   2   1     9620.74    10020.07    202.41 o 
  12   2   1        3.14       49.36     23.44 o 
  13   2   1      274.44      309.52     42.18 o 
  14   2   1     3290.21     3327.86    134.41 o 
  15   2   1     5600.22     5560.84    234.05 o 
  16   2   1    12855.68    12477.30    394.99 o 
  17   2   1     8119.26     7629.36    297.51 o 
  18   2   1     9023.94     8950.84    334.52 o 
  19   2   1     6607.10     6765.92    600.09 o 
 -19   3   1     1875.78     1797.38    127.83 o 
 -18   3   1     2453.75     2440.53    121.59 o 
 -17   3   1       33.87        5.36     34.47 o 
 -16   3   1      225.45      225.40     47.28 o 
 -15   3   1     2205.73     2499.39    106.76 o 
 -14   3   1      229.88      108.79     37.52 o 
 -13   3   1     1734.23     1771.90     86.85 o 
 -12   3   1     2020.61     2024.35     85.81 o 
 -11   3   1     3265.44     3315.53    104.72 o 
 -10   3   1     6378.88     6164.24    145.41 o 
  -9   3   1     8197.08     8063.77    167.26 o 
  -8   3   1     7065.88     6756.60    142.31 o 
  -7   3   1    12696.33    12980.05    221.67 o 
  -6   3   1    16133.00    17031.33    268.54 o 
  -5   3   1     2718.74     2757.29     67.58 o 
  -4   3   1        4.21       36.84     13.10 o 
  -3   3   1      826.22      734.14     31.33 o 
  -2   3   1    10217.52     9967.43    152.64 o 
  -1   3   1     3396.99     3603.41     64.66 o 
   0   3   1    13920.45    14809.37    250.52 o 
   1   3   1    67760.63    64895.95   1006.34 o 
   2   3   1     1609.45     2039.25     43.05 o 
   3   3   1    25727.09    25394.69    321.39 o 
   4   3   1      469.41      616.73     25.22 o 
   5   3   1     4000.26     3959.88     72.30 o 
   6   3   1     1137.58     1457.05     42.49 o 
   7   3   1      655.94      689.53     29.55 o 
   8   3   1     4963.62     5409.10     94.97 o 
   9   3   1     2860.79     2851.30     76.73 o 
  10   3   1     7406.18     7447.12    141.30 o 
  11   3   1    11027.41    11168.38    213.89 o 
  12   3   1    10540.11    10194.03    195.27 o 
  13   3   1     7144.08     6948.94    198.24 o 
  14   3   1     4904.35     5200.60    173.32 o 
  15   3   1      473.89      396.54     59.52 o 
  16   3   1      999.68      931.93    111.67 o 
  17   3   1      158.53      122.65     58.48 o 
  18   3   1        6.87      -26.14     49.39 o 
 -18   4   1      281.29      291.98     55.60 o 
 -17   4   1      137.32      110.83     40.32 o 
 -16   4   1      165.52      168.41     43.24 o 
 -15   4   1     1732.56     1815.28    110.55 o 
 -14   4   1       52.20       79.14     32.56 o 
 -13   4   1     2149.27     2224.16    106.05 o 
 -12   4   1      185.17      207.66     41.28 o 
 -11   4   1     1906.26     1843.86     86.06 o 
 -10   4   1     1422.09     1420.20     67.82 o 
  -9   4   1       56.06       97.17     21.97 o 
  -8   4   1     1636.71     1947.57     90.06 o 
  -7   4   1      306.09      499.30     35.24 o 
  -6   4   1     3905.20     4298.61    114.16 o 
  -5   4   1     6116.20     6122.77    204.31 o 
  -4   4   1     3311.77     3539.28    129.03 o 
  -3   4   1     1858.84     1832.25     46.27 o 
  -2   4   1    10363.18    10410.84    162.24 o 
  -1   4   1     1555.20     1550.31     38.50 o 
   0   4   1    11917.39    11706.14    209.81 o 
   1   4   1      110.38       49.19     21.53 o 
   2   4   1     1740.45     1761.15     39.92 o 
   3   4   1      186.00      199.88     24.58 o 
   4   4   1     4277.13     4133.70     72.95 o 
   5   4   1      279.02      368.70     21.06 o 
   6   4   1    10417.97    10393.56    144.60 o 
   7   4   1     6067.92     6850.00    119.21 o 
   8   4   1     3689.52     3415.53     70.60 o 
   9   4   1      213.68      309.06     25.07 o 
  10   4   1      108.84       83.54     21.29 o 
  11   4   1       14.03       -7.64     16.49 o 
  12   4   1       93.44       92.79     23.99 o 
  13   4   1       30.78       29.93     25.46 o 
  14   4   1        2.48       -5.82     30.93 o 
  15   4   1      422.01      570.23     69.68 o 
  16   4   1      102.85       99.53     55.02 o 
  17   4   1     1941.21     1826.75    152.49 o 
  18   4   1      202.50      101.00     61.13 o 
 -18   5   1      965.47      884.09     97.03 o 
 -17   5   1     3078.30     3150.13    130.36 o 
 -16   5   1        0.38       24.21     31.37 o 
 -15   5   1       80.56       72.34     36.57 o 
 -14   5   1     1668.52     1746.77     91.23 o 
 -13   5   1     2916.14     3053.07    109.50 o 
 -12   5   1    13298.06    13495.96    265.54 o 
 -11   5   1     9190.24     9560.49    202.37 o 
 -10   5   1    18083.24    18198.95    540.33 o 
  -9   5   1    11704.09    11587.92    312.71 o 
  -8   5   1    16164.22    16121.34    271.89 o 
  -7   5   1    11166.71    11883.11    244.20 o 
  -6   5   1     3929.91     3875.43    132.43 o 
  -5   5   1     1937.84     2000.22     84.07 o 
  -4   5   1      286.57      310.11     21.63 o 
  -3   5   1     2636.14     2615.42     60.76 o 
  -2   5   1    21599.78    21354.22    310.45 o 
  -1   5   1    13888.53    13697.80    207.37 o 
   0   5   1    49782.36    49784.45    911.07 o 
   1   5   1    29849.11    28895.97    474.10 o 
   2   5   1    46027.29    47048.23    750.55 o 
   3   5   1    23105.00    22911.85    487.48 o 
   4   5   1    36793.11    38256.76    536.97 o 
   5   5   1     5824.14     5895.19     99.76 o 
   6   5   1     5114.80     5076.72     86.14 o 
   7   5   1     2402.99     2507.37     56.82 o 
   8   5   1     1174.44     1422.29     56.41 o 
   9   5   1    15734.08    15962.21    219.50 o 
  10   5   1     7742.55     8038.97    151.04 o 
  11   5   1    16407.94    17062.73    268.53 o 
  12   5   1     8729.67     8828.79    171.15 o 
  13   5   1    10714.37    11130.35    231.21 o 
  14   5   1     8394.63     8867.23    242.01 o 
  15   5   1     5355.18     5341.52    183.75 o 
  16   5   1     2717.08     3085.28    294.88 o 
  17   5   1      683.22      577.30    171.76 o 
  18   5   1        2.36       14.11     53.11 o 
 -18   6   1     3880.86     3980.32    176.74 o 
 -17   6   1     9870.17     9998.05    249.77 o 
 -16   6   1    10562.54    10460.22    341.48 o 
 -15   6   1    18375.11    17787.73    348.79 o 
 -14   6   1    12847.60    13352.04    278.94 o 
 -13   6   1    10448.65    10471.22    230.00 o 
 -12   6   1     5813.28     5822.86    153.17 o 
 -11   6   1      909.21      931.41     61.16 o 
 -10   6   1     1069.48     1162.16     75.02 o 
  -9   6   1     1286.44     1331.86     90.50 o 
  -8   6   1    24977.71    25004.77    457.14 o 
  -7   6   1    12059.01    12337.94    344.85 o 
  -6   6   1    50711.70    46270.45    931.99 o 
  -5   6   1    22407.90    23157.43    406.70 o 
  -4   6   1    69904.34    65357.47   1186.70 o 
  -3   6   1    18994.99    18977.84    286.09 o 
  -2   6   1    27784.92    27530.75    396.18 o 
  -1   6   1     7962.76     7350.92    126.92 o 
   0   6   1     4176.01     4589.07    109.91 o 
   1   6   1      578.55      675.99     48.80 o 
   2   6   1       32.76       51.91     15.53 o 
   3   6   1     8488.96     7854.59    171.22 o 
   4   6   1     3535.79     3694.28     99.15 o 
   5   6   1    32700.81    31499.86    455.69 o 
   6   6   1    20264.45    21651.96    295.32 o 
   7   6   1    28971.97    27969.63    343.28 o 
   8   6   1    23073.60    23859.27    303.09 o 
   9   6   1    11613.39    11858.12    195.57 o 
  10   6   1    12378.48    12776.40    212.19 o 
  11   6   1      568.77      587.02     43.52 o 
  12   6   1     3866.60     4143.97    107.74 o 
  13   6   1     1082.51     1418.97     80.46 o 
  14   6   1      103.87       95.57     32.70 o 
  15   6   1     6547.76     6625.86    210.80 o 
  16   6   1     4474.23     4980.62    283.99 o 
  17   6   1    11259.53    11648.83    398.14 o 
  18   6   1     6986.13     7416.62    309.53 o 
 -17   7   1      567.75      619.15     99.46 o 
 -16   7   1      323.67      231.96     85.55 o 
 -15   7   1      271.60      263.56     54.70 o 
 -14   7   1     1376.46     1451.95    151.00 o 
 -13   7   1      497.22      365.04     57.26 o 
 -12   7   1     2854.26     3012.94    125.51 o 
 -11   7   1      954.78     1145.99     80.19 o 
 -10   7   1     3868.94     4172.11    140.82 o 
  -9   7   1     1161.16     1240.65     85.59 o 
  -8   7   1     2550.89     2566.03    121.69 o 
  -7   7   1     1554.39     1297.19    210.86 o 
  -6   7   1      182.10      205.63     31.08 o 
  -5   7   1      203.30      150.32     56.00 o 
  -4   7   1     2990.43     2932.56     88.16 o 
  -3   7   1      353.75      364.14     26.26 o 
  -2   7   1     9884.81     9795.08    166.10 o 
  -1   7   1     7299.64     7559.59    185.92 o 
   0   7   1    16776.07    17525.19    319.22 o 
   1   7   1     4010.88     3898.35    100.67 o 
   2   7   1    16684.60    17505.97    462.19 o 
   3   7   1     5050.31     4829.13    122.49 o 
   4   7   1     5688.58     5707.50    170.84 o 
   5   7   1       69.13       67.75     34.46 o 
   6   7   1      909.84     1064.84     56.68 o 
   7   7   1     3637.61     3615.93     74.09 o 
   8   7   1      236.23      201.21     21.31 o 
   9   7   1     5586.73     5914.76    136.53 o 
  10   7   1      608.70      631.42     42.95 o 
  11   7   1     4390.90     4350.07    108.71 o 
  12   7   1      989.29     1030.20     66.27 o 
  13   7   1     1562.18     1446.32     78.84 o 
  14   7   1      612.47      541.26     56.14 o 
  15   7   1     1080.31      941.88     87.51 o 
  16   7   1      132.20      176.48     58.26 o 
  17   7   1       14.66        2.38     77.10 o 
 -17   8   1     1587.00     1412.89    140.62 o 
 -16   8   1     2403.51     2505.81    140.12 o 
 -15   8   1     1663.18     1805.75    117.30 o 
 -14   8   1     6501.32     6382.27    205.97 o 
 -13   8   1      145.98      154.47     52.54 o 
 -12   8   1     3346.73     3747.70    142.62 o 
 -11   8   1      123.43      179.78     41.15 o 
 -10   8   1     1291.74     1345.07     82.48 o 
  -9   8   1     1055.84     1157.71     73.87 o 
  -8   8   1        8.89       49.80     23.73 o 
  -7   8   1     6693.16     6820.51    209.27 o 
  -6   8   1     2686.69     2716.20    103.30 o 
  -5   8   1     8453.55     8682.26    213.91 o 
  -4   8   1     6241.33     6471.01    152.38 o 
  -3   8   1     7054.40     6988.30    156.19 o 
  -2   8   1     1894.00     2190.81     68.00 o 
  -1   8   1     5726.48     5663.59    150.53 o 
   0   8   1     2536.38     2761.62     93.65 o 
   1   8   1     1297.52     1300.47     76.36 o 
   2   8   1       17.07       33.51     15.54 o 
   3   8   1     2520.40     2594.63     87.16 o 
   4   8   1     1124.35     1196.48     71.46 o 
   5   8   1     9739.36     9704.67    251.39 o 
   6   8   1     3929.59     4196.61    121.86 o 
   7   8   1     8326.36     8090.26    208.18 o 
   8   8   1     1640.88     1693.15     61.71 o 
   9   8   1     4774.90     4659.80    106.42 o 
  10   8   1      224.30      165.60     26.90 o 
  11   8   1      500.66      491.84     48.16 o 
  12   8   1        1.58      -26.33     25.17 o 
  13   8   1       19.90       31.73     39.03 o 
  14   8   1      109.83       74.78     37.83 o 
  15   8   1       92.22       44.93     50.99 o 
  16   8   1     2877.24     2729.29    173.42 o 
  17   8   1      348.60      617.10    156.74 o 
 -16   9   1      859.78      869.04     95.12 o 
 -15   9   1     1837.55     2053.95    124.97 o 
 -14   9   1      607.07      507.32     73.65 o 
 -13   9   1     7261.52     7690.55    226.39 o 
 -12   9   1     8522.97     8905.23    241.45 o 
 -11   9   1    18818.70    18438.15    390.44 o 
 -10   9   1    19880.98    19964.07    440.58 o 
  -9   9   1    15470.57    15573.58    402.50 o 
  -8   9   1    10568.29    11226.96    404.80 o 
  -7   9   1     8439.79     8166.11    198.08 o 
  -6   9   1     6051.76     6441.83    295.47 o 
  -5   9   1      220.90      235.07     59.08 o 
  -4   9   1      802.65      741.37     49.31 o 
  -3   9   1     3516.66     3498.72    101.40 o 
  -2   9   1     8876.86     8332.86    178.50 o 
  -1   9   1    19275.06    18651.15    350.21 o 
   0   9   1    15402.51    15805.50    307.04 o 
   1   9   1    50705.12    51684.27    849.42 o 
   2   9   1    11370.90    11689.41    239.38 o 
   3   9   1    31807.68    30231.22    554.44 o 
   4   9   1     2242.60     2299.33     86.47 o 
   5   9   1     6972.40     6685.02    168.62 o 
   6   9   1      254.47      294.83     39.04 o 
   7   9   1      763.23      889.63     60.07 o 
   8   9   1    12993.19    12976.74    243.77 o 
   9   9   1     8190.44     8791.19    188.09 o 
  10   9   1    13438.54    13326.36    518.46 o 
  11   9   1    11797.01    12244.23    246.91 o 
  12   9   1    14916.54    15702.14    352.10 o 
  13   9   1    10926.95    10620.76    272.42 o 
  14   9   1     9851.19    10134.79    416.22 o 
  15   9   1     3449.40     3260.87    143.67 o 
  16   9   1     2061.99     2123.72    162.05 o 
 -15  10   1     6457.39     6694.87    223.99 o 
 -14  10   1    10282.74    10520.13    286.52 o 
 -13  10   1     5715.65     5851.11    194.72 o 
 -12  10   1     4809.06     5117.58    176.05 o 
 -11  10   1      117.86      150.46     41.19 o 
 -10  10   1      273.24      358.47     52.00 o 
  -9  10   1     4191.33     4569.07    180.07 o 
  -8  10   1     2853.73     2842.69    132.80 o 
  -7  10   1    22251.66    21814.15    418.48 o 
  -6  10   1     4695.09     4834.66    152.07 o 
  -5  10   1    21261.73    20651.22    388.62 o 
  -4  10   1     7536.16     7155.25    223.45 o 
  -3  10   1    24446.13    23782.07    541.21 o 
  -2  10   1     8003.06     7952.01    470.53 o 
  -1  10   1     8318.01     8349.67    286.37 o 
   0  10   1     1397.32     1447.79     70.20 o 
   1  10   1      169.18      217.03     37.97 o 
   2  10   1      707.72      780.58     53.16 o 
   3  10   1     2545.62     2561.14    108.15 o 
   4  10   1    12533.39    12738.98    271.98 o 
   5  10   1    15530.26    15182.67    361.37 o 
   6  10   1    17115.56    16957.73    344.01 o 
   7  10   1    12963.01    13064.07    247.35 o 
   8  10   1    12834.79    12617.15    243.99 o 
   9  10   1    12940.29    13525.04    260.58 o 
  10  10   1     3533.58     3752.60    119.10 o 
  11  10   1     3315.78     3478.91    168.66 o 
  12  10   1       50.10       51.67     47.47 o 
  13  10   1      245.13      262.17     72.85 o 
  14  10   1     2169.62     2297.57    122.93 o 
  15  10   1     1486.22     1730.59    115.78 o 
 -15  11   1      254.75      226.59     59.46 o 
 -14  11   1        4.32       37.91     43.03 o 
 -13  11   1      720.01      859.24     85.85 o 
 -12  11   1        2.88       -0.49     34.86 o 
 -11  11   1     1670.41     1851.15    106.68 o 
 -10  11   1       28.49       -4.16     27.08 o 
  -9  11   1      790.69      970.63    135.12 o 
  -8  11   1      173.80      158.20     45.07 o 
  -7  11   1     1627.43     1527.76    107.25 o 
  -6  11   1     1804.60     1513.57    104.68 o 
  -5  11   1       79.69      105.30     35.36 o 
  -4  11   1      792.46      836.66    158.33 o 
  -3  11   1     2308.15     2404.14    176.13 o 
  -2  11   1      855.26      865.44     76.90 o 
  -1  11   1     1982.18     2010.09    150.38 o 
   0  11   1      236.08      317.60     51.34 o 
   1  11   1      322.28      287.36     33.01 o 
   2  11   1      177.22      159.49     31.28 o 
   3  11   1      369.36      429.80     54.26 o 
   4  11   1      261.21      301.48     59.41 o 
   5  11   1     1804.86     1840.57     87.30 o 
   6  11   1       44.99        3.36     21.58 o 
   7  11   1       39.78       49.85     23.58 o 
   8  11   1     2977.34     3186.38    105.10 o 
   9  11   1       77.78       49.29     26.34 o 
  10  11   1     1285.43     1363.29     76.35 o 
  11  11   1      174.06      144.11     40.82 o 
  12  11   1      288.05      339.62     56.37 o 
  13  11   1        8.41        6.91     43.78 o 
  14  11   1      277.08      287.74     59.20 o 
  15  11   1      539.47      737.14    110.38 o 
 -14  12   1     1368.53     1407.79    142.18 o 
 -13  12   1     2526.58     2735.77    402.89 o 
 -12  12   1      375.59      392.13     83.69 o 
 -11  12   1     1643.49     1666.47    133.58 o 
 -10  12   1      330.15      353.64    139.81 o 
  -9  12   1        4.74       35.39     36.41 o 
  -8  12   1     3574.26     3444.85    222.55 o 
  -7  12   1     3122.98     3089.92    151.86 o 
  -6  12   1     9539.98     9480.47    323.97 o 
  -5  12   1     3508.21     3591.87    160.33 o 
  -4  12   1    14149.74    14041.19    421.65 o 
  -3  12   1     5099.04     4835.55    184.89 o 
  -2  12   1     9402.67     9459.32    282.63 o 
  -1  12   1     3464.61     3405.87    148.87 o 
   0  12   1     3511.97     3726.26    248.86 o 
   1  12   1       51.02      170.23     54.76 o 
   2  12   1      452.54      392.54     47.59 o 
   3  12   1     4367.68     4626.79    146.98 o 
   4  12   1     3110.46     3299.59    239.04 o 
   5  12   1     4963.00     4971.96    156.29 o 
   6  12   1     5829.69     5602.01    223.79 o 
   7  12   1     2420.80     2760.20    159.74 o 
   8  12   1     6710.43     6840.70    169.59 o 
   9  12   1     3494.24     3277.39    112.27 o 
  10  12   1     3008.56     2993.69    152.93 o 
  11  12   1      318.01      267.65     99.90 o 
  12  12   1      248.10      235.70     88.45 o 
  13  12   1     1401.90     1690.17    140.44 o 
  14  12   1      657.85      582.66     98.03 o 
 -13  13   1     1907.28     2251.12    197.04 o 
 -12  13   1     6799.77     7420.88    289.75 o 
 -11  13   1     5992.86     6254.82    254.92 o 
 -10  13   1     8887.28     8733.00    429.68 o 
  -9  13   1    10599.78    10543.91    471.65 o 
  -8  13   1     6655.80     6679.58    249.46 o 
  -7  13   1     6806.90     6394.92    239.17 o 
  -6  13   1     4034.68     4587.59    266.42 o 
  -5  13   1        5.60       32.16     31.01 o 
  -4  13   1      604.89      476.52    154.04 o 
  -3  13   1     4476.00     4347.36    179.95 o 
  -2  13   1     8412.11     8078.54    395.26 o 
  -1  13   1    11596.60    11647.89    335.42 o 
   0  13   1    18736.28    18076.40    459.77 o 
   1  13   1    11445.11    11708.25    338.32 o 
   2  13   1    22021.93    21972.37    689.43 o 
   3  13   1     5999.95     6408.06    226.62 o 
   4  13   1    12950.00    12876.68    361.32 o 
   5  13   1     1020.48     1136.40     97.93 o 
   6  13   1     4038.20     4347.55    250.65 o 
   7  13   1      280.95      304.21     68.11 o 
   8  13   1     1030.86     1111.59     72.49 o 
   9  13   1     3449.50     3368.30    118.11 o 
  10  13   1     4950.49     5414.44    224.67 o 
  11  13   1     9426.78     9379.52    320.56 o 
  12  13   1     6959.22     7036.06    390.26 o 
  13  13   1     8304.51     8214.05    352.98 o 
 -11  14   1     1118.84     1119.19    200.21 o 
 -10  14   1      315.13      272.60     68.87 o 
  -9  14   1       89.29      104.26     52.47 o 
  -8  14   1     3400.59     3284.12    172.87 o 
  -7  14   1     4118.68     4124.50    191.49 o 
  -6  14   1     7785.57     7409.81    265.67 o 
  -5  14   1     4537.62     5008.23    208.07 o 
  -4  14   1     9982.96     9467.41    304.11 o 
  -3  14   1     5127.79     5402.12    212.14 o 
  -2  14   1     7527.73     7628.58    276.04 o 
  -1  14   1     1908.97     1716.24    184.32 o 
   0  14   1     1799.59     1687.18    119.35 o 
   1  14   1       15.61       25.20     28.11 o 
   2  14   1        5.25        5.55     35.75 o 
   3  14   1     1780.13     1887.95    195.61 o 
   4  14   1     2989.50     3170.56    156.80 o 
   5  14   1     4168.26     3949.45    178.36 o 
   6  14   1     6572.27     6918.76    248.44 o 
   7  14   1     3081.77     3300.19    203.31 o 
   8  14   1     6013.29     5847.62    315.94 o 
   9  14   1     4000.36     3868.54    276.60 o 
  10  14   1     2996.66     3134.77    254.66 o 
  11  14   1      692.74      276.28    100.62 o 
 -10  15   1        0.10       -6.51     47.21 o 
  -9  15   1      125.72       84.95     52.45 o 
  -8  15   1       12.67        5.54     44.29 o 
  -7  15   1      157.51      124.76     59.13 o 
  -6  15   1       75.56       78.44     46.04 o 
  -5  15   1       10.08       11.85     35.65 o 
  -4  15   1      200.82      146.48     60.17 o 
  -3  15   1      155.79      148.71     51.78 o 
  -2  15   1      209.60      171.63     54.18 o 
  -1  15   1      259.18      150.12     96.49 o 
   0  15   1      626.92      682.77     89.62 o 
   1  15   1      230.28      292.52     93.47 o 
   2  15   1      349.17      239.66     65.20 o 
   3  15   1        1.11       23.65     29.38 o 
   4  15   1       20.35       35.12     40.69 o 
   5  15   1       91.65      158.99     93.47 o 
   6  15   1       18.01       36.18     40.95 o 
   7  15   1      178.37      212.88     59.36 o 
   8  15   1      100.45       79.12     48.22 o 
   9  15   1       73.20       64.70     72.49 o 
  10  15   1      204.98      183.76     91.56 o 
  -8  16   1      464.37      404.06     83.04 o 
  -7  16   1     3947.60     3926.34    199.54 o 
  -6  16   1     2089.37     1989.64    147.90 o 
  -5  16   1     8467.96     8717.06    309.86 o 
  -4  16   1     5262.05     4982.54    221.44 o 
  -3  16   1     7797.06     7736.51    422.29 o 
  -2  16   1     4185.89     4558.06    206.41 o 
  -1  16   1     3290.86     3247.70    173.68 o 
   0  16   1     1275.85     1164.68    128.80 o 
   1  16   1       14.95       17.34     55.08 o 
   2  16   1      546.24      552.83     94.98 o 
   3  16   1     1595.99     1282.91    135.32 o 
   4  16   1     4072.33     4017.13    194.69 o 
   5  16   1     4826.93     4795.24    271.27 o 
   6  16   1     6238.08     6584.42    516.95 o 
   7  16   1     5570.38     5328.40    231.77 o 
   8  16   1     4792.33     5022.14    342.09 o 
  -5  17   1      118.28      146.30     57.41 o 
  -4  17   1       91.69       58.36     50.81 o 
  -3  17   1     1506.02     1357.34    127.61 o 
  -2  17   1     3236.28     3411.28    185.17 o 
  -1  17   1     6604.92     6151.75    256.43 o 
   0  17   1     7424.05     7879.00    321.61 o 
   1  17   1    10675.78    10591.62    380.79 o 
   2  17   1     5757.69     6328.19    436.04 o 
   3  17   1     6387.68     6361.52    311.73 o 
   4  17   1     2094.77     2123.61    175.26 o 
   5  17   1     1464.86     1333.93    253.79 o 
 -19   0   2     9661.05     9737.66    478.48 o 
 -18   0   2     3406.80     3302.85    340.50 o 
 -17   0   2     7606.55     7703.23    294.29 o 
 -16   0   2      403.41      508.62     85.60 o 
 -15   0   2     4063.41     4184.57    197.88 o 
 -14   0   2     9740.96    10499.43    498.51 o 
 -13   0   2     3291.84     3133.56    509.80 o 
 -12   0   2    22450.00    20616.91    513.87 o 
 -11   0   2      119.29      121.92     39.60 o 
 -10   0   2    69708.91    64027.21   1298.36 o 
  -9   0   2     8825.57     8800.23    370.33 o 
  -8   0   2    58835.05    55034.75    894.40 o 
  -7   0   2    11717.23    11549.24    223.23 o 
  -6   0   2    45828.11    45038.60    921.83 o 
  -5   0   2       54.95       83.32     40.73 o 
  -4   0   2     2695.85     2589.21     87.15 o 
  -3   0   2     1519.75     1348.98     59.06 o 
  -2   0   2       68.41      103.80     25.55 o 
  -1   0   2    20910.86    19836.83    769.70 o 
   0   0   2     3400.13     4308.31    159.44 o 
   1   0   2    20780.58    20258.98    457.82 o 
   2   0   2   174952.20   158928.98   4342.26 o 
   3   0   2    63200.96    62008.29   1763.07 o 
   4   0   2    66752.44    67402.25   1918.38 o 
   5   0   2     2705.37     2719.34    198.47 o 
   6   0   2    37533.87    36346.11    605.52 o 
   7   0   2     3838.44     3636.44    111.17 o 
   8   0   2    13543.43    12571.83    254.43 o 
   9   0   2    23463.59    23017.17    422.92 o 
  10   0   2     1330.34     1340.21     70.49 o 
  11   0   2    22374.65    22075.99    525.56 o 
  12   0   2     8985.48     9297.72    280.32 o 
  13   0   2    22418.07    22783.17    813.58 o 
  14   0   2    15037.53    15738.85    635.54 o 
  15   0   2    11171.51    11640.28    531.89 o 
  16   0   2      722.03      802.61    152.29 o 
  17   0   2     1677.79     1852.88    216.99 o 
  18   0   2     1005.71      960.78    176.61 o 
 -19   1   2      704.03      690.20     75.87 o 
 -18   1   2     7024.18     7742.44    215.22 o 
 -17   1   2      216.26      127.72     44.47 o 
 -16   1   2    17435.91    18064.61    356.22 o 
 -15   1   2      188.56      164.95     39.64 o 
 -14   1   2    15497.65    14960.03    298.39 o 
 -13   1   2     5591.10     5587.23    153.36 o 
 -12   1   2     3443.06     3537.24    114.07 o 
 -11   1   2     1293.47     1210.38     75.72 o 
 -10   1   2      263.11      232.64     32.96 o 
  -9   1   2     1239.78     1286.09     94.69 o 
  -8   1   2    10122.25     9709.44    223.77 o 
  -7   1   2      164.80      153.30     17.41 o 
  -6   1   2   103359.14    97902.57   1890.55 o 
  -5   1   2     5113.76     5574.08    109.34 o 
  -4   1   2    93383.60    84273.00   1227.76 o 
  -3   1   2     1277.10     1242.66     44.03 o 
  -2   1   2    46254.71    42865.20    796.85 o 
  -1   1   2     1914.31     1810.73     46.80 o 
   0   1   2    19847.37    19483.27    328.70 o 
   1   1   2    32185.43    32437.45    454.53 o 
   2   1   2    84767.77    84227.32   1327.54 o 
   3   1   2     9427.60     9796.39    356.15 o 
   4   1   2      100.25      131.77     17.92 o 
   5   1   2    17081.79    17770.75    240.52 o 
   6   1   2    10803.13    11500.63    208.98 o 
   7   1   2    15264.20    15015.61    210.22 o 
   8   1   2    14836.68    14945.05    205.65 o 
   9   1   2     4008.74     3958.13     83.16 o 
  10   1   2    10896.25    11308.64    173.85 o 
  11   1   2     1611.51     1646.21     66.56 o 
  12   1   2     6786.16     6821.10    340.67 o 
  13   1   2     2925.40     3031.91    195.13 o 
  14   1   2      396.68      353.13     69.85 o 
  15   1   2     4042.53     3734.98    302.75 o 
  16   1   2      427.91      514.32     94.03 o 
  17   1   2     8294.33     8255.38    316.26 o 
  18   1   2      581.10      470.62     92.36 o 
 -18   2   2      451.29      473.84     64.56 o 
 -17   2   2     2119.45     2044.67    108.72 o 
 -16   2   2     2858.51     2551.49    114.00 o 
 -15   2   2     4699.10     4690.30    149.01 o 
 -14   2   2     4541.85     4520.34    140.91 o 
 -13   2   2     3411.63     3617.17    120.34 o 
 -12   2   2     2128.03     2226.62     90.54 o 
 -11   2   2    13214.00    13070.40    252.97 o 
 -10   2   2     3998.30     4236.42    129.81 o 
  -9   2   2    19118.94    19481.29    326.18 o 
  -8   2   2     8241.06     7776.00    158.70 o 
  -7   2   2     7830.73     7149.91    143.65 o 
  -6   2   2    32515.02    32269.53    474.43 o 
  -5   2   2     6133.10     5738.81    112.56 o 
  -4   2   2     1103.35      977.98     51.41 o 
  -3   2   2     7765.11     7721.34    199.43 o 
  -2   2   2    10429.16    10365.62    322.17 o 
  -1   2   2       24.31       94.95     13.38 o 
   0   2   2     9952.59     9436.29    152.30 o 
   1   2   2    68551.62    65744.54   1772.14 o 
   2   2   2    15138.39    15174.63    280.61 o 
   3   2   2     2049.96     1964.21     63.46 o 
   4   2   2     8874.34     9621.39    163.63 o 
   5   2   2     1736.22     1772.09     41.56 o 
   6   2   2    11970.68    12654.16    183.88 o 
   7   2   2     2909.67     3139.20     66.41 o 
   8   2   2     3333.18     3469.78     90.17 o 
   9   2   2     9292.32     9671.05    150.41 o 
  10   2   2     7206.29     7201.03    139.81 o 
  11   2   2     2646.85     2597.58     77.99 o 
  12   2   2     5161.65     5271.42    163.34 o 
  13   2   2      375.43      403.65     53.95 o 
  14   2   2     1496.49     1397.32    122.72 o 
  15   2   2        3.63      -16.98     38.26 o 
  16   2   2      391.07      313.44     78.32 o 
  17   2   2       39.70       66.17     54.01 o 
  18   2   2      426.98      278.42     80.82 o 
 -18   3   2       27.06       46.32     40.38 o 
 -17   3   2    12027.13    12173.47    279.54 o 
 -16   3   2     2073.76     2187.93    109.00 o 
 -15   3   2    20566.90    20450.24    384.26 o 
 -14   3   2    11859.20    11706.43    324.49 o 
 -13   3   2    15284.97    15553.05    428.90 o 
 -12   3   2     4298.18     3929.62    140.59 o 
 -11   3   2     7699.43     7701.60    176.27 o 
 -10   3   2     3200.22     3060.88    115.61 o 
  -9   3   2     1710.55     1534.05     65.63 o 
  -8   3   2       55.90       63.65     30.66 o 
  -7   3   2    23219.17    23385.91    422.65 o 
  -6   3   2      456.03      486.66     26.92 o 
  -5   3   2    64742.59    62355.64    857.37 o 
  -4   3   2     2298.20     2472.81     61.21 o 
  -3   3   2    84326.67    76860.38   1039.62 o 
  -2   3   2      771.75      896.50     42.21 o 
  -1   3   2    64971.75    58930.77   2143.81 o 
   0   3   2     6478.08     6755.48    139.72 o 
   1   3   2    10566.86    10511.35    302.40 o 
   2   3   2    19378.46    20243.66    298.27 o 
   3   3   2      458.88      405.47     30.03 o 
   4   3   2    25569.38    26342.34    340.27 o 
   5   3   2     5400.84     5516.07     93.62 o 
   6   3   2    30329.73    30711.23    399.54 o 
   7   3   2    25873.83    26906.74    405.20 o 
   8   3   2    23135.38    23150.43    293.79 o 
   9   3   2    22839.50    22803.86    294.60 o 
  10   3   2    10595.88    10713.25    234.39 o 
  11   3   2     8718.14     9267.36    193.06 o 
  12   3   2       14.14        4.09     22.55 o 
  13   3   2     2623.45     2715.46    116.52 o 
  14   3   2     1760.90     1958.26    141.89 o 
  15   3   2      355.04      444.75     83.32 o 
  16   3   2    10192.53    10593.20    481.74 o 
  17   3   2     1142.90     1037.39    139.33 o 
  18   3   2    11351.63    11160.53    497.40 o 
 -18   4   2    11482.21    11282.66    318.27 o 
 -17   4   2     1916.22     1797.36    105.38 o 
 -16   4   2     7529.76     7158.14    196.83 o 
 -15   4   2     1881.29     1760.00     96.28 o 
 -14   4   2     1732.54     1548.82     87.57 o 
 -13   4   2    15951.46    15648.74    303.50 o 
 -12   4   2      109.77      215.04     37.04 o 
 -11   4   2    33547.39    33516.24    600.73 o 
 -10   4   2     5123.67     5089.58    153.82 o 
  -9   4   2    69693.64    69446.16   1135.85 o 
  -8   4   2    14762.11    14602.56    296.27 o 
  -7   4   2    68525.59    66314.09    923.29 o 
  -6   4   2    18522.88    19242.42    295.15 o 
  -5   4   2    54185.08    54904.75    760.09 o 
  -4   4   2     1407.58     1538.84     46.43 o 
  -3   4   2      514.79      470.18     36.71 o 
  -2   4   2     2207.64     1953.61     55.27 o 
  -1   4   2    13580.19    14176.70    256.00 o 
   0   4   2    27757.61    26522.59    443.57 o 
   1   4   2    62208.43    63175.82   1089.82 o 
   2   4   2    19030.77    18895.64    249.78 o 
   3   4   2    79643.85    79402.16    962.59 o 
   4   4   2    10369.70    10737.98    157.81 o 
   5   4   2    68673.15    69448.16    853.97 o 
   6   4   2     1503.02     1942.09     50.47 o 
   7   4   2    21834.53    21785.36    300.05 o 
   8   4   2    11866.42    11979.08    191.00 o 
   9   4   2       14.22       21.49     14.53 o 
  10   4   2    25456.06    25749.26    369.05 o 
  11   4   2     5070.80     5000.75    130.03 o 
  12   4   2    24257.03    24597.68    411.49 o 
  13   4   2     6535.17     7079.62    204.75 o 
  14   4   2    13884.29    14130.96    420.88 o 
  15   4   2     9579.14     9992.79    344.11 o 
  16   4   2     7068.84     8053.90    309.03 o 
  17   4   2     2791.06     2819.07    188.70 o 
  18   4   2      594.48      686.21    112.79 o 
 -18   5   2       25.11       47.72     42.04 o 
 -17   5   2     8146.59     8570.76    246.18 o 
 -16   5   2      195.19      164.44     60.83 o 
 -15   5   2    11456.48    11558.21    311.98 o 
 -14   5   2      526.10      471.31     63.45 o 
 -13   5   2     8074.49     8384.48    232.21 o 
 -12   5   2      105.59       90.45     35.03 o 
 -11   5   2     2568.79     2695.63    112.29 o 
 -10   5   2     7678.40     7420.17    195.56 o 
  -9   5   2     4843.26     4968.38    146.61 o 
  -8   5   2     2182.98     2133.05    189.94 o 
  -7   5   2    18928.98    19036.05    376.15 o 
  -6   5   2      309.38      327.56     23.81 o 
  -5   5   2    25477.96    24805.72    367.51 o 
  -4   5   2      167.30      234.47     23.91 o 
  -3   5   2    18015.04    17366.62    301.33 o 
  -2   5   2     1426.79     1655.91     44.56 o 
  -1   5   2    25274.01    24222.71    412.83 o 
   0   5   2     7928.49     7995.91    163.50 o 
   1   5   2    21632.40    21007.03    363.80 o 
   2   5   2    10705.91    10179.59    322.16 o 
   3   5   2     2064.01     1773.42     56.62 o 
   4   5   2    12019.81    11423.84    168.49 o 
   5   5   2       26.65       48.37     12.20 o 
   6   5   2    13294.64    13325.69    197.11 o 
   7   5   2    13132.95    13935.49    207.89 o 
   8   5   2     1651.31     1921.06     53.06 o 
   9   5   2    20289.02    20403.17    271.15 o 
  10   5   2     1376.83     1493.20     61.25 o 
  11   5   2    10406.00    10707.97    218.02 o 
  12   5   2      167.99      158.84     34.02 o 
  13   5   2     1218.41     1259.70     88.83 o 
  14   5   2       99.82       68.15     37.98 o 
  15   5   2        4.59       43.60     47.96 o 
  16   5   2     4683.20     4400.88    221.60 o 
  17   5   2      123.44      147.43     67.25 o 
  18   5   2     4669.16     4609.62    243.08 o 
 -17   6   2     2981.51     2940.68    161.45 o 
 -16   6   2       59.30       20.51     41.82 o 
 -15   6   2     3828.03     4069.66    204.47 o 
 -14   6   2     3526.93     3569.11    148.63 o 
 -13   6   2     2952.70     3058.02    172.38 o 
 -12   6   2     8883.53     8976.34    237.95 o 
 -11   6   2      718.46      870.90     89.05 o 
 -10   6   2    10560.51    10871.79    340.42 o 
  -9   6   2     2078.40     2058.91    204.80 o 
  -8   6   2    14852.76    14732.66    301.12 o 
  -7   6   2      278.74      269.21     35.48 o 
  -6   6   2    14335.58    14610.48    238.27 o 
  -5   6   2      424.54      466.37     29.60 o 
  -4   6   2    10022.24    10685.94    204.42 o 
  -3   6   2        4.36       21.77     19.64 o 
  -2   6   2     6290.98     6819.44    121.64 o 
  -1   6   2     1978.24     2088.86     91.67 o 
   0   6   2     4596.20     4466.03    117.90 o 
   1   6   2     2311.03     2758.78    163.18 o 
   2   6   2    17648.60    17535.46    378.02 o 
   3   6   2       28.93       39.56     14.76 o 
   4   6   2    21292.61    20988.17    311.35 o 
   5   6   2       36.27       79.17     14.73 o 
   6   6   2     9168.37     8862.73    144.65 o 
   7   6   2      875.66      824.25     37.24 o 
   8   6   2     4781.28     4927.76    100.87 o 
   9   6   2     3326.06     3350.51     87.63 o 
  10   6   2      393.14      325.64     56.95 o 
  11   6   2     5574.45     5689.38    145.72 o 
  12   6   2      260.02      264.45     40.96 o 
  13   6   2     6249.11     6331.56    164.54 o 
  14   6   2     1680.32     1662.04    104.34 o 
  15   6   2      408.51      443.88    109.29 o 
  16   6   2      689.72      375.47    123.51 o 
  17   6   2      535.88      512.98    143.54 o 
 -17   7   2     1164.90     1293.21    140.89 o 
 -16   7   2    11485.27    11092.82    305.42 o 
 -15   7   2     6485.23     6798.46    220.25 o 
 -14   7   2    17140.33    16989.70    388.40 o 
 -13   7   2     8410.71     8419.44    237.11 o 
 -12   7   2    15730.94    15706.91    351.38 o 
 -11   7   2      606.69      705.16     73.06 o 
 -10   7   2      209.51      225.90     41.60 o 
  -9   7   2        1.32        7.25     23.01 o 
  -8   7   2     5101.73     5387.52    150.90 o 
  -7   7   2     4254.61     4381.75    152.17 o 
  -6   7   2    23190.86    22085.18    341.08 o 
  -5   7   2     4666.60     4857.87    117.08 o 
  -4   7   2    53185.79    49163.16    691.17 o 
  -3   7   2    14649.44    15161.53    240.51 o 
  -2   7   2    74723.58    72502.45    990.76 o 
  -1   7   2     3993.87     4023.40    115.70 o 
   0   7   2    28256.04    28452.24    490.25 o 
   1   7   2       27.14       76.81     19.21 o 
   2   7   2      792.50      976.57     53.15 o 
   3   7   2     2011.95     2161.54     81.18 o 
   4   7   2     1997.61     1818.77     69.78 o 
   5   7   2    24048.16    25135.61    338.63 o 
   6   7   2    10178.39    10073.08    160.99 o 
   7   7   2    19353.38    19844.70    283.01 o 
   8   7   2    20613.66    21700.00    309.50 o 
   9   7   2    19600.82    20174.79    341.87 o 
  10   7   2    11883.29    11987.36    347.47 o 
  11   7   2     4695.08     5001.81    221.85 o 
  12   7   2     5482.09     5641.17    199.67 o 
  13   7   2       72.57       46.43     34.18 o 
  14   7   2       55.30       18.54     43.62 o 
  15   7   2     5368.21     6163.50    380.40 o 
  16   7   2      548.15      224.77    109.84 o 
  17   7   2    12576.95    14583.82    676.71 o 
 -16   8   2      283.13      184.29     56.62 o 
 -15   8   2     2978.28     3138.16    234.56 o 
 -14   8   2     1619.40     1662.13    109.83 o 
 -13   8   2       98.44       74.52     38.25 o 
 -12   8   2    12307.16    12533.85    302.08 o 
 -11   8   2     8009.34     8434.16    225.23 o 
 -10   8   2    26813.41    27455.52    520.09 o 
  -9   8   2     4430.75     4638.47    144.71 o 
  -8   8   2    24524.39    23935.76    448.42 o 
  -7   8   2     1695.06     1802.90     78.60 o 
  -6   8   2    24637.31    23740.53    523.00 o 
  -5   8   2      476.14      504.22     46.46 o 
  -4   8   2     7216.34     7645.52    144.97 o 
  -3   8   2      399.72      480.79     40.93 o 
  -2   8   2     4733.06     4878.72    172.64 o 
  -1   8   2     4688.81     4609.02    122.97 o 
   0   8   2    28341.62    28106.77    492.05 o 
   1   8   2    18997.86    19193.36    355.67 o 
   2   8   2    48028.73    47655.92    790.84 o 
   3   8   2    15205.54    15837.82    321.00 o 
   4   8   2    26384.47    26459.02    657.46 o 
   5   8   2     1823.39     1644.07    118.19 o 
   6   8   2     6706.16     6645.29    141.42 o 
   7   8   2        6.90       11.90     15.83 o 
   8   8   2      705.20      776.71     46.88 o 
   9   8   2     4618.04     5100.36    158.24 o 
  10   8   2      428.46      494.87     56.31 o 
  11   8   2    10419.95    10763.53    301.56 o 
  12   8   2     2888.92     2928.32    122.66 o 
  13   8   2    15812.04    16528.04    370.14 o 
  14   8   2     6491.24     6556.32    258.66 o 
  15   8   2     3833.03     4105.28    203.58 o 
  16   8   2     3044.04     3407.23    292.81 o 
 -16   9   2     2145.45     2188.78    136.17 o 
 -15   9   2        9.52       18.34     39.70 o 
 -14   9   2     4257.57     4656.65    280.38 o 
 -13   9   2      414.77      274.36     55.12 o 
 -12   9   2     3873.28     3803.98    146.39 o 
 -11   9   2      186.98      265.03     48.30 o 
 -10   9   2     1679.05     1596.37     90.58 o 
  -9   9   2      353.47      406.23     50.10 o 
  -8   9   2     4697.78     4913.17    147.25 o 
  -7   9   2      148.68      105.18     41.15 o 
  -6   9   2     4925.51     4734.32    159.23 o 
  -5   9   2       10.86       62.68     22.55 o 
  -4   9   2     5798.38     5746.33    147.52 o 
  -3   9   2      579.30      763.74     50.98 o 
  -2   9   2     8206.31     8372.06    191.43 o 
  -1   9   2       33.83       63.79     21.10 o 
   0   9   2     4327.15     4447.44    125.99 o 
   1   9   2     1740.36     1630.71     90.62 o 
   2   9   2     2358.88     2283.95     90.48 o 
   3   9   2     4165.48     4166.57    118.92 o 
   4   9   2      185.22      236.18     73.80 o 
   5   9   2     4533.85     4637.76    174.37 o 
   6   9   2       98.12      117.57     24.47 o 
   7   9   2       56.78       69.28     20.24 o 
   8   9   2     2343.77     2097.13     74.70 o 
   9   9   2       41.64       35.75     28.83 o 
  10   9   2     2482.31     2538.78    114.23 o 
  11   9   2        3.55       41.02     35.22 o 
  12   9   2     2019.11     2318.73    114.96 o 
  13   9   2       10.31       13.00     36.04 o 
  14   9   2        5.83      -19.47     43.62 o 
  15   9   2      943.54      909.41    111.94 o 
  16   9   2        6.67      126.22    104.28 o 
 -15  10   2      245.74      116.22     64.64 o 
 -14  10   2      118.62      134.73     48.78 o 
 -13  10   2     1899.73     1999.51    117.55 o 
 -12  10   2       51.99       68.47     38.35 o 
 -11  10   2     7696.11     7971.29    222.89 o 
 -10  10   2     1581.31     1591.22    122.84 o 
  -9  10   2    16686.32    16731.61    446.76 o 
  -8  10   2     5483.16     5429.09    294.72 o 
  -7  10   2     4135.04     4057.23    238.45 o 
  -6  10   2      360.66      447.51     79.32 o 
  -5  10   2     2084.78     1925.85    107.49 o 
  -4  10   2      449.27      468.42     45.55 o 
  -3  10   2        1.59       44.75     28.83 o 
  -2  10   2      628.60      576.10     48.95 o 
  -1  10   2      390.91      404.32     43.10 o 
   0  10   2     2515.45     2482.91     92.52 o 
   1  10   2     9854.55    10175.44    367.26 o 
   2  10   2     5223.14     5038.38    162.04 o 
   3  10   2     6071.39     6323.72    162.03 o 
   4  10   2      689.91      654.25     64.23 o 
   5  10   2     4820.53     4615.61    139.06 o 
   6  10   2     1166.56     1154.48     69.10 o 
   7  10   2     3529.33     3482.86    102.30 o 
   8  10   2     1542.83     1538.70     99.53 o 
   9  10   2      174.96      145.24     38.87 o 
  10  10   2     2016.67     2144.62    120.77 o 
  11  10   2      488.61      373.79     80.24 o 
  12  10   2     3255.63     3187.47    136.60 o 
  13  10   2     1464.57     1717.64    110.65 o 
  14  10   2     2575.00     2530.74    201.87 o 
  15  10   2     1571.48     1650.10    206.34 o 
 -14  11   2     5520.25     6157.21    272.23 o 
 -13  11   2    10764.77    11243.08    380.25 o 
 -12  11   2     5246.45     5798.70    416.25 o 
 -11  11   2     5008.75     5337.91    230.41 o 
 -10  11   2      933.04      912.48    102.03 o 
  -9  11   2        8.55       56.19     39.77 o 
  -8  11   2      394.52      528.79     97.60 o 
  -7  11   2    11335.18    10938.46    456.70 o 
  -6  11   2     9968.79    10190.02    304.16 o 
  -5  11   2    18173.03    18200.08    456.24 o 
  -4  11   2     7937.85     7722.69    244.73 o 
  -3  11   2    30475.51    30557.61    551.98 o 
  -2  11   2     7544.59     7385.57    191.59 o 
  -1  11   2    20146.04    19715.26    384.92 o 
   0  11   2     4297.25     4271.78    302.76 o 
   1  11   2     3844.19     3698.34    122.65 o 
   2  11   2     2110.50     2084.19     90.10 o 
   3  11   2      572.29      473.30     61.40 o 
   4  11   2     6027.09     6216.00    217.61 o 
   5  11   2     9730.68     9581.14    231.08 o 
   6  11   2    17685.24    17797.97    551.73 o 
   7  11   2    15659.71    15539.83    285.33 o 
   8  11   2     8549.52     8653.05    289.02 o 
   9  11   2    15880.84    15546.67    353.75 o 
  10  11   2    10180.49    10419.50    271.59 o 
  11  11   2     4340.16     4372.27    240.72 o 
  12  11   2      613.08      644.80     94.39 o 
  13  11   2      718.61      678.15     80.81 o 
  14  11   2      910.87      827.73     88.74 o 
 -13  12   2     1800.47     1825.88    203.16 o 
 -12  12   2     1233.24     1541.19    259.75 o 
 -11  12   2     7353.71     7385.85    282.10 o 
 -10  12   2     2570.31     2516.13    156.55 o 
  -9  12   2    12916.82    13229.52    411.08 o 
  -8  12   2     4737.02     4321.43    271.51 o 
  -7  12   2    10567.14    10882.68    578.47 o 
  -6  12   2     2874.31     2754.23    142.49 o 
  -5  12   2    15350.04    14863.29    426.18 o 
  -4  12   2      416.06      377.43     61.92 o 
  -3  12   2       42.69       26.76     31.08 o 
  -2  12   2     1197.29     1176.02    126.04 o 
  -1  12   2     5952.09     5830.94    165.12 o 
   0  12   2     2206.25     2302.55     98.27 o 
   1  12   2    24776.20    25074.53    478.34 o 
   2  12   2     6256.09     6171.64    175.43 o 
   3  12   2    11443.75    11356.01    233.60 o 
   4  12   2     8957.64     9246.11    231.57 o 
   5  12   2     9398.69     9639.60    239.48 o 
   6  12   2     3719.32     3654.27    132.10 o 
   7  12   2     3799.05     3802.57    136.92 o 
   8  12   2       55.08       10.00     35.27 o 
   9  12   2      948.43      841.42     79.59 o 
  10  12   2     5781.54     5773.28    193.51 o 
  11  12   2     2705.21     2442.54    224.98 o 
  12  12   2     5773.70     5888.28    481.66 o 
  13  12   2     3606.65     3308.20    151.92 o 
 -12  13   2       64.98       49.68     54.54 o 
 -11  13   2       49.69      109.83     56.79 o 
 -10  13   2      115.99      102.21     53.06 o 
  -9  13   2        6.50      -15.56     37.79 o 
  -8  13   2      101.91        6.10     33.70 o 
  -7  13   2      832.87      751.94    152.84 o 
  -6  13   2        8.66       70.10     68.20 o 
  -5  13   2      352.65      234.18    100.07 o 
  -4  13   2      447.77      514.93     73.09 o 
  -3  13   2      611.47      779.30     86.12 o 
  -2  13   2        6.65        9.67     28.23 o 
  -1  13   2      435.33      455.38     53.66 o 
   0  13   2        3.68       98.67     98.72 o 
   1  13   2      135.07       92.82     37.17 o 
   2  13   2     2373.42     2461.29    107.85 o 
   3  13   2      235.95      272.05     48.31 o 
   4  13   2        8.73       -0.74     26.76 o 
   5  13   2        1.82       42.03     30.15 o 
   6  13   2       10.77       15.81     27.73 o 
   7  13   2        2.26       20.24     41.06 o 
   8  13   2       49.54       30.21     33.43 o 
   9  13   2      324.84      292.29     55.57 o 
  10  13   2      272.69      231.28     53.82 o 
  11  13   2      124.42      134.05     48.22 o 
  12  13   2       32.76      -18.41     40.00 o 
 -11  14   2     1011.62     1199.85    173.27 o 
 -10  14   2     5124.24     5120.69    532.77 o 
  -9  14   2     3231.59     3121.66    174.96 o 
  -8  14   2     5414.16     5667.70    331.28 o 
  -7  14   2     7093.18     7641.56    301.16 o 
  -6  14   2     7765.74     7736.20    276.45 o 
  -5  14   2     1224.08     1196.66    109.76 o 
  -4  14   2       85.10      109.29     43.82 o 
  -3  14   2      285.32      291.73     61.49 o 
  -2  14   2      669.24      603.96     79.96 o 
  -1  14   2     4773.01     4606.90    192.08 o 
   0  14   2     2829.17     2556.57    140.27 o 
   1  14   2     1633.65     1683.58    131.48 o 
   2  14   2     4714.11     4603.48    158.47 o 
   3  14   2     7613.09     7817.98    259.66 o 
   4  14   2     7579.06     7870.22    232.47 o 
   5  14   2     3821.80     3504.08    121.77 o 
   6  14   2     4919.72     4856.09    168.94 o 
   7  14   2      152.91      154.89     56.13 o 
   8  14   2       67.94      109.45     43.96 o 
   9  14   2     1564.11     1578.65    111.02 o 
  10  14   2      534.68      559.79     77.12 o 
  11  14   2     2780.97     2840.97    145.70 o 
  -9  15   2      121.67       88.19    102.21 o 
  -8  15   2      875.97      549.21    405.28 o 
  -7  15   2     2547.15     2459.74    161.11 o 
  -6  15   2    10565.17    10384.71    444.62 o 
  -5  15   2     9547.70     9828.69    328.03 o 
  -4  15   2    13251.77    12205.31    385.33 o 
  -3  15   2    11863.17    11761.89    361.27 o 
  -2  15   2     8428.39     7961.46    278.49 o 
  -1  15   2     5882.34     5587.71    538.57 o 
   0  15   2     3702.52     4011.89    183.91 o 
   1  15   2      554.83      589.32     83.28 o 
   2  15   2     1343.56     1424.53    191.95 o 
   3  15   2     1364.80     1559.18    107.75 o 
   4  15   2     3109.98     3140.79    145.18 o 
   5  15   2     7506.96     7820.18    242.83 o 
   6  15   2     8970.80     9239.24    837.50 o 
   7  15   2     7799.06     7681.15    300.82 o 
   8  15   2    10432.38    10391.59    366.16 o 
   9  15   2     5845.13     6160.33    505.98 o 
  -7  16   2     2712.37     3016.74    177.64 o 
  -6  16   2     2899.46     3072.86    174.57 o 
  -5  16   2       98.75      142.99     54.72 o 
  -4  16   2      196.66      237.48     61.70 o 
  -3  16   2       97.77      183.22    117.08 o 
  -2  16   2      743.59      666.96     93.23 o 
  -1  16   2      818.47      687.34     92.41 o 
   0  16   2     2176.25     2098.15    145.42 o 
   1  16   2     1933.50     2008.24    122.00 o 
   2  16   2     6157.68     6454.17    274.15 o 
   3  16   2     3644.80     3830.58    204.98 o 
   4  16   2     3327.08     3226.74    186.51 o 
   5  16   2     1466.97     1603.31    146.10 o 
   6  16   2      371.88      305.05    112.39 o 
   7  16   2        8.60      -21.30     70.10 o 
  -4  17   2       76.11       93.49     50.34 o 
  -3  17   2      638.74      604.65     94.12 o 
  -2  17   2      291.88      149.31     60.39 o 
  -1  17   2     1030.99      947.93    111.24 o 
   0  17   2      126.80       48.30    101.58 o 
   1  17   2       93.58       85.18     61.68 o 
   2  17   2       77.87       22.53     53.75 o 
   3  17   2      350.39      263.57     74.80 o 
 -18   1   3     3912.94     4072.75    151.82 o 
 -17   1   3     2592.82     2669.39    122.07 o 
 -16   1   3     2612.38     2861.18    122.80 o 
 -15   1   3      527.65      595.38     63.12 o 
 -14   1   3      380.33      337.46     51.43 o 
 -13   1   3      302.77      203.59     61.39 o 
 -12   1   3       43.44       32.82     25.70 o 
 -11   1   3     1680.77     1632.85     90.22 o 
 -10   1   3    11440.87    11628.74    235.16 o 
  -9   1   3    10717.61    10444.51    198.16 o 
  -8   1   3    24157.26    23719.88    330.68 o 
  -7   1   3    25182.19    23876.28    329.66 o 
  -6   1   3    11006.85    11314.81    199.22 o 
  -5   1   3    16972.18    15873.58    259.57 o 
  -4   1   3     1462.45     1702.48     67.77 o 
  -3   1   3     5044.28     4624.62    100.21 o 
  -2   1   3     1573.21     1205.91     45.05 o 
  -1   1   3       98.27      190.15     20.36 o 
   0   1   3     4400.08     3878.42    103.78 o 
   1   1   3     5309.09     5299.02    165.96 o 
   2   1   3    28727.84    29531.02    425.35 o 
   3   1   3    52197.75    52936.82    866.18 o 
   4   1   3    24587.14    26047.99    456.02 o 
   5   1   3    38386.53    37477.08    634.99 o 
   6   1   3     7899.65     8432.65    181.65 o 
   7   1   3     3833.71     3878.85     95.05 o 
   8   1   3      401.81      319.67     37.87 o 
   9   1   3      838.12      744.93     54.81 o 
  10   1   3      568.44      696.74     55.96 o 
  11   1   3     2819.15     3008.93    113.51 o 
  12   1   3     3929.97     3836.52    122.61 o 
  13   1   3     3579.39     3691.18    199.45 o 
  14   1   3     8926.21     8663.69    307.36 o 
  15   1   3     6717.79     5988.13    390.57 o 
  16   1   3     5719.49     6298.82    270.69 o 
  17   1   3     1932.86     1781.64    177.56 o 
  18   1   3     1644.32     1503.79    156.50 o 
 -18   2   3      188.69      252.89     53.49 o 
 -17   2   3     3804.94     3739.63    142.81 o 
 -16   2   3     5947.42     5967.58    176.94 o 
 -15   2   3    13596.02    12937.50    279.31 o 
 -14   2   3    15198.54    15435.86    307.99 o 
 -13   2   3    24426.54    23078.90    405.91 o 
 -12   2   3    24584.86    24524.74    418.32 o 
 -11   2   3     9965.75     9777.52    260.29 o 
 -10   2   3    11896.08    12012.26    596.34 o 
  -9   2   3     3595.72     3736.23    124.09 o 
  -8   2   3       97.52       60.62     24.06 o 
  -7   2   3      492.55      426.56     29.62 o 
  -6   2   3    10237.49     9814.61    159.61 o 
  -5   2   3    30322.47    29458.29    484.80 o 
  -4   2   3    26015.62    25447.68    387.80 o 
  -3   2   3    31457.35    30718.88    545.62 o 
  -2   2   3    21641.59    20741.67    319.88 o 
  -1   2   3    24970.47    24876.22    441.44 o 
   0   2   3    20574.64    20480.78    312.01 o 
   1   2   3     8156.10     7852.73    161.62 o 
   2   2   3     1397.38     1604.05     54.56 o 
   3   2   3     7563.52     7914.45    168.57 o 
   4   2   3      687.96      538.37     50.63 o 
   5   2   3     3532.50     3287.05     94.19 o 
   6   2   3    11937.34    12452.15    215.90 o 
   7   2   3    24116.38    23758.86    373.56 o 
   8   2   3    21673.41    22134.30    356.44 o 
   9   2   3    15093.15    14910.36    277.28 o 
  10   2   3    17275.63    17179.59    313.14 o 
  11   2   3     9213.55     9043.54    202.07 o 
  12   2   3     9265.62     9810.45    252.99 o 
  13   2   3     2101.79     2255.17    115.06 o 
  14   2   3      521.01      492.85     84.45 o 
  15   2   3        2.94       40.41     52.22 o 
  16   2   3      707.57      666.98    103.02 o 
  17   2   3     3327.62     3524.37    237.73 o 
  18   2   3     5987.62     6396.38    300.04 o 
 -18   3   3     2828.33     3048.72    157.32 o 
 -17   3   3     2468.33     2732.40    165.99 o 
 -16   3   3     2278.68     2322.02    164.12 o 
 -15   3   3      511.92      581.22     71.98 o 
 -14   3   3      163.76      149.95     45.01 o 
 -13   3   3     2053.21     2091.85    175.74 o 
 -12   3   3      756.22      775.91     72.33 o 
 -11   3   3     5872.26     5521.36    169.56 o 
 -10   3   3     2664.08     2723.67    108.90 o 
  -9   3   3    15622.49    15497.24    321.79 o 
  -8   3   3     6754.22     6591.15    176.03 o 
  -7   3   3    16394.29    15927.05    264.87 o 
  -6   3   3     6642.17     6388.76    131.51 o 
  -5   3   3     9447.45     9829.12    210.87 o 
  -4   3   3     5325.72     5050.79    130.38 o 
  -3   3   3      418.82      435.16     31.64 o 
  -2   3   3      112.06      178.08     21.99 o 
  -1   3   3     4661.57     4602.58     98.55 o 
   0   3   3     7769.10     8171.50    146.80 o 
   1   3   3     3762.90     3855.92     83.13 o 
   2   3   3    21117.83    21164.16    319.51 o 
   3   3   3    22043.21    23908.37    355.26 o 
   4   3   3    25391.41    25635.99    377.84 o 
   5   3   3    12550.51    13501.82    229.82 o 
   6   3   3     8231.03     7985.81    156.76 o 
   7   3   3     3027.01     3233.97     88.11 o 
   8   3   3       78.89       73.71     21.24 o 
   9   3   3       33.17       26.86     23.39 o 
  10   3   3     5347.32     5019.41    136.50 o 
  11   3   3      876.10      894.18     78.31 o 
  12   3   3     5308.24     5400.93    249.39 o 
  13   3   3     3464.72     3724.40    145.14 o 
  14   3   3     4277.64     4675.81    202.79 o 
  15   3   3     5565.61     5717.52    248.08 o 
  16   3   3     3506.47     3405.87    293.45 o 
  17   3   3     1403.13     1576.29    254.34 o 
 -18   4   3       81.67       94.86     51.33 o 
 -17   4   3       14.39       57.26     44.93 o 
 -16   4   3      949.53      989.77     96.08 o 
 -15   4   3       51.42       61.37     40.10 o 
 -14   4   3     2175.99     2628.36    130.47 o 
 -13   4   3      322.33      294.64     51.90 o 
 -12   4   3     1405.01     1397.58    102.22 o 
 -11   4   3       31.51       27.04     25.19 o 
 -10   4   3      548.91      525.13     71.70 o 
  -9   4   3        5.82       55.38     24.78 o 
  -8   4   3      218.50      270.15     42.54 o 
  -7   4   3        0.09       -7.26     16.76 o 
  -6   4   3      454.93      432.35     32.16 o 
  -5   4   3     1158.34     1228.35     48.31 o 
  -4   4   3     3179.89     3219.38     97.93 o 
  -3   4   3     1122.78     1156.97     55.53 o 
  -2   4   3     6843.66     6989.00    157.76 o 
  -1   4   3     4242.43     4357.38     97.33 o 
   0   4   3     3760.31     4055.38    180.78 o 
   1   4   3      133.57      178.42     31.23 o 
   2   4   3      527.87      513.37     28.55 o 
   3   4   3      969.47      985.21     37.72 o 
   4   4   3      776.01      717.41     28.41 o 
   5   4   3      467.09      376.56     22.66 o 
   6   4   3     2338.27     2118.76     68.60 o 
   7   4   3      240.58      140.94     24.30 o 
   8   4   3       22.03       28.57     18.23 o 
   9   4   3     4008.92     4014.86    192.69 o 
  10   4   3     1551.32     1600.82     78.95 o 
  11   4   3      449.67      429.31     47.58 o 
  12   4   3      988.48      936.14     93.71 o 
  13   4   3       86.06      134.41     43.44 o 
  14   4   3        0.25        7.32     40.06 o 
  15   4   3      168.16      128.64    122.32 o 
  16   4   3       49.94       79.52     56.90 o 
  17   4   3      130.48       69.27     62.10 o 
 -17   5   3     6359.56     6460.58    224.83 o 
 -16   5   3     2428.47     2369.04    167.71 o 
 -15   5   3     3031.90     3301.47    146.92 o 
 -14   5   3      401.93      326.29     56.74 o 
 -13   5   3        2.67       51.59     34.70 o 
 -12   5   3     4263.54     4337.73    152.98 o 
 -11   5   3     6968.30     6464.38    187.59 o 
 -10   5   3    19737.99    19938.04    400.39 o 
  -9   5   3    13756.26    13505.83    291.38 o 
  -8   5   3    25473.70    24977.60    667.70 o 
  -7   5   3    11086.96    11190.29    238.52 o 
  -6   5   3    27910.30    27532.32    413.85 o 
  -5   5   3     8822.40     9057.44    163.75 o 
  -4   5   3    13438.08    13544.56    265.24 o 
  -3   5   3      800.33      840.08     49.13 o 
  -2   5   3      128.67      119.29     23.01 o 
  -1   5   3    12104.12    12462.63    443.09 o 
   0   5   3    16738.78    16630.29    317.45 o 
   1   5   3    38215.04    38343.42    556.08 o 
   2   5   3    52799.05    52667.59    744.72 o 
   3   5   3    25235.36    25914.38    343.33 o 
   4   5   3    27184.93    27812.83    368.33 o 
   5   5   3    12966.47    13527.57    202.35 o 
   6   5   3    14165.47    13971.20    244.09 o 
   7   5   3     6735.70     7092.59    198.57 o 
   8   5   3     3118.33     3028.25     91.88 o 
   9   5   3        4.12       12.81     20.65 o 
  10   5   3      856.30      821.65     60.05 o 
  11   5   3     8126.80     8096.58    222.42 o 
  12   5   3     7894.52     7908.24    344.47 o 
  13   5   3    14639.77    14790.13    568.96 o 
  14   5   3     9169.51     9359.43    380.05 o 
  15   5   3     9258.52     9437.68    490.09 o 
  16   5   3     3323.69     3331.56    286.45 o 
  17   5   3     3830.81     3882.37    316.50 o 
 -17   6   3      492.27      599.46     82.64 o 
 -16   6   3     7057.16     7024.24    271.18 o 
 -15   6   3     5500.93     5420.71    293.01 o 
 -14   6   3    14241.81    13724.13    336.37 o 
 -13   6   3    16764.29    16018.89    397.47 o 
 -12   6   3    11841.82    11735.35    505.11 o 
 -11   6   3    13136.66    13403.33    307.19 o 
 -10   6   3     5161.69     5087.76    157.26 o 
  -9   6   3     2110.23     2289.31    104.11 o 
  -8   6   3      130.71      109.16     28.94 o 
  -7   6   3     1760.41     1665.67    135.59 o 
  -6   6   3     8418.38     8828.30    163.88 o 
  -5   6   3    11398.01    11212.98    193.86 o 
  -4   6   3    24182.18    23802.47    359.16 o 
  -3   6   3    25980.72    25963.98    456.71 o 
  -2   6   3    51223.11    49826.80    909.90 o 
  -1   6   3    22374.98    22511.00    500.81 o 
   0   6   3    33030.32    31674.12    542.00 o 
   1   6   3     2974.63     3000.92     84.18 o 
   2   6   3     7078.78     6569.60    132.36 o 
   3   6   3       50.93       62.69     17.27 o 
   4   6   3      325.38      335.79     28.34 o 
   5   6   3     2170.52     2270.85     69.15 o 
   6   6   3     8531.88     8382.11    199.29 o 
   7   6   3     7997.53     8715.96    207.12 o 
   8   6   3    12987.82    12728.60    274.98 o 
   9   6   3    15733.38    15919.34    330.00 o 
  10   6   3    11393.63    11929.61    281.71 o 
  11   6   3    12787.34    12388.94    527.36 o 
  12   6   3     2104.72     2184.76    142.36 o 
  13   6   3     2496.42     2565.05    156.83 o 
  14   6   3        3.68       50.84     46.39 o 
  15   6   3      189.85      150.89     61.37 o 
  16   6   3     1116.69      928.83    176.61 o 
  17   6   3     3025.97     3157.50    302.67 o 
 -16   7   3       13.29       10.56     41.26 o 
 -15   7   3      564.75      583.37     87.31 o 
 -14   7   3      326.87      400.57     83.36 o 
 -13   7   3      526.03      371.60     57.64 o 
 -12   7   3     1472.64     1603.80    109.90 o 
 -11   7   3       21.83        7.51     27.11 o 
 -10   7   3     2906.04     2995.66    117.36 o 
  -9   7   3      790.72      784.11     63.22 o 
  -8   7   3     4824.08     4812.00    275.91 o 
  -7   7   3      175.46      206.08     33.45 o 
  -6   7   3     7366.09     7285.24    187.66 o 
  -5   7   3      884.18      971.13     59.79 o 
  -4   7   3     3440.55     3427.79     82.70 o 
  -3   7   3       25.67       45.57     16.54 o 
  -2   7   3      448.62      536.01     54.19 o 
  -1   7   3       61.92       50.08     18.84 o 
   0   7   3      536.55      552.85     42.43 o 
   1   7   3     3880.08     3680.02    106.81 o 
   2   7   3     3247.42     3252.56     86.45 o 
   3   7   3     3229.34     3200.94     85.69 o 
   4   7   3     7581.06     7321.27    147.92 o 
   5   7   3     2369.16     2460.24     76.77 o 
   6   7   3     4341.09     4217.26    239.17 o 
   7   7   3     1280.34     1242.57     71.40 o 
   8   7   3      852.39      999.55     67.40 o 
   9   7   3      145.59      187.52     59.49 o 
  10   7   3        2.87        5.94     26.03 o 
  11   7   3      870.24      857.86     98.46 o 
  12   7   3      231.97      138.68     52.11 o 
  13   7   3     2080.52     1982.42    143.69 o 
  14   7   3      606.54      582.92    103.25 o 
  15   7   3     1651.81     1725.96    429.04 o 
  16   7   3      551.67      576.56    148.95 o 
 -16   8   3      394.49      475.17     76.13 o 
 -15   8   3     3339.69     3517.68    156.23 o 
 -14   8   3      775.15      843.79     85.35 o 
 -13   8   3     5581.87     5776.05    192.35 o 
 -12   8   3     1601.36     1555.79    222.63 o 
 -11   8   3     3331.00     3414.60    132.20 o 
 -10   8   3      658.94      694.93     73.50 o 
  -9   8   3      557.15      612.92     57.75 o 
  -8   8   3     1208.70     1139.50     69.17 o 
  -7   8   3       18.06       30.77     28.31 o 
  -6   8   3      442.29      511.23     63.51 o 
  -5   8   3     4383.16     4412.48    125.02 o 
  -4   8   3      607.44      639.08     48.88 o 
  -3   8   3     8968.45     8626.50    287.01 o 
  -2   8   3     3453.98     3543.32    109.34 o 
  -1   8   3     6084.83     6063.69    153.28 o 
   0   8   3     3136.44     3049.07    188.99 o 
   1   8   3     1899.99     1911.99     76.78 o 
   2   8   3      552.73      639.06     47.84 o 
   3   8   3      620.81      668.30     42.71 o 
   4   8   3     2385.99     2283.03     73.86 o 
   5   8   3        7.70       39.65     20.19 o 
   6   8   3     7066.26     6992.36    184.40 o 
   7   8   3      950.94      959.03     66.71 o 
   8   8   3     9080.16     9110.68    224.95 o 
   9   8   3     1856.25     1914.47     92.41 o 
  10   8   3     3825.49     3774.53    139.93 o 
  11   8   3     1999.30     2053.27    143.30 o 
  12   8   3      401.88      325.83    139.25 o 
  13   8   3      320.06      246.39     67.09 o 
  14   8   3      123.63      144.02     60.43 o 
  15   8   3       19.07       52.46     70.02 o 
  16   8   3      117.05      260.70    112.07 o 
 -15   9   3      689.19      811.70     88.55 o 
 -14   9   3      619.47      710.15     82.85 o 
 -13   9   3     1522.49     1618.37    107.05 o 
 -12   9   3      247.35      159.63     44.12 o 
 -11   9   3     9263.04     9144.43    311.58 o 
 -10   9   3     4157.20     4127.33    187.81 o 
  -9   9   3    23563.86    22450.89    729.72 o 
  -8   9   3    11786.27    11628.14    337.82 o 
  -7   9   3    21409.15    20538.49    503.09 o 
  -6   9   3     6631.50     6716.11    426.50 o 
  -5   9   3    14329.16    14259.15    292.21 o 
  -4   9   3     4614.72     4348.13    249.41 o 
  -3   9   3     1510.85     1600.87     76.91 o 
  -2   9   3       37.47       67.05     22.04 o 
  -1   9   3     2253.64     2217.09     89.92 o 
   0   9   3     7700.53     8095.87    215.97 o 
   1   9   3     9433.31     9321.14    212.74 o 
   2   9   3    23736.90    23620.28    437.40 o 
   3   9   3    19037.25    18827.18    364.71 o 
   4   9   3    21981.92    21450.93    354.09 o 
   5   9   3    13114.23    13059.41    279.07 o 
   6   9   3     7930.52     7947.52    206.43 o 
   7   9   3     7601.42     7637.33    202.82 o 
   8   9   3     1345.47     1565.23     87.08 o 
   9   9   3      641.34      695.69     65.14 o 
  10   9   3     2760.75     2896.12    134.80 o 
  11   9   3     1190.14     1161.23    144.40 o 
  12   9   3     7953.44     7898.75    293.54 o 
  13   9   3     5593.21     5476.61    240.07 o 
  14   9   3    10097.38     9854.32    349.54 o 
  15   9   3     6686.20     6508.36    278.20 o 
 -15  10   3     7834.93     7711.96    319.19 o 
 -14  10   3     5343.78     4911.98    333.82 o 
 -13  10   3    10076.69    10369.33    360.81 o 
 -12  10   3     9715.98     9462.82    333.04 o 
 -11  10   3     8582.69     8372.84    420.38 o 
 -10  10   3     3854.99     4209.74    194.82 o 
  -9  10   3     1088.29     1007.04    102.90 o 
  -8  10   3      331.76      471.43     72.56 o 
  -7  10   3      456.37      313.00    123.36 o 
  -6  10   3     3816.39     3724.55    160.90 o 
  -5  10   3     7003.43     6913.80    212.13 o 
  -4  10   3     4517.32     4535.87    155.12 o 
  -3  10   3    12159.07    11624.96    305.27 o 
  -2  10   3     7510.89     7283.19    183.03 o 
  -1  10   3    18684.85    18116.27    357.11 o 
   0  10   3     4249.29     4473.80    135.31 o 
   1  10   3     9697.14     9576.25    222.00 o 
   2  10   3      108.04      103.12     29.75 o 
   3  10   3      101.42       99.74     28.96 o 
   4  10   3     1433.12     1427.17     75.00 o 
   5  10   3      873.62     1007.75     60.77 o 
   6  10   3     5315.12     5140.02    206.99 o 
   7  10   3     5366.27     5777.97    174.21 o 
   8  10   3     6539.75     6950.80    384.41 o 
   9  10   3     6739.00     6510.95    242.77 o 
  10  10   3    11707.90    11935.21    298.18 o 
  11  10   3     6944.80     6481.77    205.53 o 
  12  10   3     5379.19     5859.34    251.16 o 
  13  10   3     1143.27     1112.15    123.65 o 
  14  10   3       86.50        3.43     51.52 o 
 -14  11   3      226.27      188.10     77.03 o 
 -13  11   3      670.27      741.80    109.46 o 
 -12  11   3        0.51        0.82     46.29 o 
 -11  11   3      840.60      986.86    115.00 o 
 -10  11   3        5.56        8.95     41.04 o 
  -9  11   3      875.89      996.27    106.45 o 
  -8  11   3       14.29       43.77     38.37 o 
  -7  11   3      633.09      463.15     70.31 o 
  -6  11   3        7.60       53.46     34.22 o 
  -5  11   3     4414.61     4475.31    255.30 o 
  -4  11   3      162.94      110.81     41.14 o 
  -3  11   3     3964.29     4031.75    138.53 o 
  -2  11   3      697.37      801.49     70.06 o 
  -1  11   3       63.70       28.38     23.07 o 
   0  11   3     2349.28     2532.41    101.26 o 
   1  11   3     2681.18     2499.05     99.84 o 
   2  11   3     1062.07     1092.73     70.81 o 
   3  11   3     2108.81     2042.34    182.95 o 
   4  11   3        5.73       34.10     21.84 o 
   5  11   3      562.73      529.40     60.71 o 
   6  11   3       13.22       38.82     27.43 o 
   7  11   3     1131.97     1073.36     79.20 o 
   8  11   3       75.30       30.00     30.95 o 
   9  11   3       17.44        6.54     35.34 o 
  10  11   3      486.42      548.34     71.32 o 
  11  11   3      735.58      891.77    187.22 o 
  12  11   3     1363.09     1218.83    128.04 o 
  13  11   3      164.16      123.21     63.82 o 
 -13  12   3     1586.26     1612.66    153.44 o 
 -12  12   3     3351.96     3175.67    191.61 o 
 -11  12   3     1777.34     1707.40    145.24 o 
 -10  12   3     2029.24     1890.32    146.18 o 
  -9  12   3      902.62      997.63    110.94 o 
  -8  12   3        2.17        0.39     36.38 o 
  -7  12   3       52.65       50.60     45.23 o 
  -6  12   3     2841.73     2456.63    192.19 o 
  -5  12   3     2940.89     2990.30    148.06 o 
  -4  12   3     5970.49     6127.19    173.31 o 
  -3  12   3     3943.82     3919.93    132.59 o 
  -2  12   3     7989.65     7983.38    331.09 o 
  -1  12   3     3095.70     3249.71    148.45 o 
   0  12   3     7280.58     7261.18    198.91 o 
   1  12   3     2633.08     2500.60    104.79 o 
   2  12   3     4627.95     4659.75    269.05 o 
   3  12   3      264.63      300.64     47.70 o 
   4  12   3       62.86       57.83     30.87 o 
   5  12   3     2041.32     2021.68    196.88 o 
   6  12   3     1375.31     1271.08    109.15 o 
   7  12   3     5552.54     5505.57    181.06 o 
   8  12   3     2232.82     1990.54    142.97 o 
   9  12   3     3057.95     3591.87    207.05 o 
  10  12   3     1817.74     1743.24    114.21 o 
  11  12   3     1592.36     1738.66    150.00 o 
  12  12   3      580.21      607.65    100.70 o 
 -11  13   3     2303.00     2577.63    180.14 o 
 -10  13   3    11649.15    12349.10    397.46 o 
  -9  13   3     5677.78     5625.59    393.67 o 
  -8  13   3    17355.11    17824.52    503.60 o 
  -7  13   3     9070.88     9206.25    361.32 o 
  -6  13   3    13047.37    12885.29    534.91 o 
  -5  13   3     8905.18     9164.48    297.96 o 
  -4  13   3     4527.64     4264.31    184.86 o 
  -3  13   3      264.04      248.14     43.68 o 
  -2  13   3      532.03      615.34     61.45 o 
  -1  13   3     2964.90     2867.12    116.83 o 
   0  13   3     7983.78     7536.81    205.99 o 
   1  13   3    11060.01    11169.19    268.80 o 
   2  13   3    12898.59    12758.77    296.22 o 
   3  13   3    18552.68    18702.05    457.03 o 
   4  13   3    13398.29    12915.48    463.03 o 
   5  13   3    14032.78    13471.25    410.35 o 
   6  13   3     7161.80     7238.21    219.57 o 
   7  13   3     2672.28     2731.75    128.96 o 
   8  13   3     1672.90     1807.13    146.33 o 
   9  13   3     1046.63     1242.76    125.70 o 
  10  13   3      960.39      750.07    122.35 o 
  11  13   3     3854.00     3953.60    169.14 o 
 -10  14   3     1162.73     1344.38    138.31 o 
  -9  14   3      334.06      393.58    153.64 o 
  -8  14   3       64.10       35.61     46.62 o 
  -7  14   3      251.66      214.38     59.32 o 
  -6  14   3     3507.68     3211.70    236.54 o 
  -5  14   3     3750.87     3346.12    170.73 o 
  -4  14   3     7289.30     7822.01    274.57 o 
  -3  14   3     4438.17     4459.34    154.28 o 
  -2  14   3     7750.84     7281.66    205.92 o 
  -1  14   3     3875.77     3738.97    138.74 o 
   0  14   3     5506.20     5417.74    204.04 o 
   1  14   3     1450.89     1402.04     90.54 o 
   2  14   3     1534.56     1650.89     98.88 o 
   3  14   3      113.21      115.26     35.10 o 
   4  14   3      121.30       65.07     46.78 o 
   5  14   3     1395.02     1438.08    153.00 o 
   6  14   3     1105.53     1243.04     97.71 o 
   7  14   3     4541.92     4593.42    174.44 o 
   8  14   3     2524.44     2131.80    159.43 o 
   9  14   3     3210.26     3536.30    188.77 o 
  10  14   3     2619.47     2568.67    144.70 o 
  -8  15   3        0.26        6.68     42.97 o 
  -7  15   3      138.24      105.71     53.39 o 
  -6  15   3        0.87      -16.59     36.08 o 
  -5  15   3      511.21      363.71     71.25 o 
  -4  15   3      219.30      254.23     62.61 o 
  -3  15   3      112.83      120.69     50.04 o 
  -2  15   3      247.51      245.65     49.07 o 
  -1  15   3        1.14        4.04     28.98 o 
   0  15   3      451.01      439.24     60.69 o 
   1  15   3      275.99      208.61     59.51 o 
   2  15   3        1.43       33.90     32.28 o 
   3  15   3       43.73       36.38     38.97 o 
   4  15   3       12.45      -15.36     39.66 o 
   5  15   3       29.49        9.69     61.52 o 
   6  15   3        8.44       59.46     40.52 o 
   7  15   3       49.71       -5.76     45.34 o 
   8  15   3       60.94      -21.87     44.67 o 
  -6  16   3     1243.44     1148.35    172.00 o 
  -5  16   3     1871.20     1624.90    137.55 o 
  -4  16   3     2472.93     2607.18    161.96 o 
  -3  16   3     4988.92     4770.13    215.62 o 
  -2  16   3     3287.51     3333.88    274.13 o 
  -1  16   3     4894.00     4543.07    206.17 o 
   0  16   3     1764.38     1777.29    110.67 o 
   1  16   3     3102.49     3350.18    145.77 o 
   2  16   3      488.84      372.36     54.81 o 
   3  16   3      280.69      250.77     91.56 o 
   4  16   3      469.94      412.96     87.57 o 
   5  16   3      995.90     1020.77    127.24 o 
 -17   0   4     4283.24     3562.06    295.20 o 
 -16   0   4    11964.49    11193.44    543.82 o 
 -15   0   4     4019.70     3820.22    285.98 o 
 -14   0   4     5978.18     6029.82    361.17 o 
 -13   0   4       14.62      231.93     90.61 o 
 -12   0   4      187.29      119.54     79.64 o 
 -11   0   4       43.26      106.66     66.61 o 
 -10   0   4    13834.84    12961.75    533.64 o 
  -9   0   4     4673.76     4789.10    275.48 o 
  -8   0   4    51231.33    48087.79   1853.76 o 
  -7   0   4     9961.27     9664.58    268.43 o 
  -6   0   4    69627.13    63163.40   1276.35 o 
  -5   0   4      469.96      554.71     64.38 o 
  -4   0   4    76389.33    73854.32   1466.86 o 
  -3   0   4       64.61       63.68     27.95 o 
  -2   0   4    24036.23    24670.51    681.40 o 
  -1   0   4      824.96      852.92     59.02 o 
   0   0   4       93.84      208.10     32.75 o 
   1   0   4     5209.42     5255.97    150.71 o 
   2   0   4    16192.43    16336.59    362.57 o 
   3   0   4    45369.54    45255.79    906.61 o 
   4   0   4    20464.02    23113.50    792.28 o 
   5   0   4    40475.94    37891.09   1205.26 o 
   6   0   4    19312.34    19644.11    718.52 o 
   7   0   4     8509.18     8347.51    398.84 o 
   8   0   4     4661.83     4875.42    290.27 o 
   9   0   4      247.71      370.95     84.97 o 
  10   0   4     1847.63     1653.08    118.17 o 
  11   0   4     5993.41     5771.93    225.34 o 
  12   0   4      168.78      277.17     67.40 o 
  13   0   4     9952.67    10274.26    336.53 o 
  14   0   4     2698.85     2750.71    245.28 o 
  15   0   4    17603.20    16671.80    694.35 o 
  16   0   4     8605.08     9095.43    486.91 o 
  17   0   4     9948.61     9137.56    498.35 o 
 -17   1   4     1031.56     1118.01    134.09 o 
 -16   1   4     5297.69     5112.38    192.86 o 
 -15   1   4       83.68       78.41     40.30 o 
 -14   1   4    24336.99    23361.02    773.87 o 
 -13   1   4      235.08      240.99     48.74 o 
 -12   1   4    27969.05    27803.49    680.60 o 
 -11   1   4     1552.63     1499.74    119.80 o 
 -10   1   4    20125.66    19963.67    509.52 o 
  -9   1   4     1021.45     1164.51    152.29 o 
  -8   1   4     6942.72     6769.05    174.98 o 
  -7   1   4     2838.17     2949.28     96.38 o 
  -6   1   4       29.93       70.13     33.20 o 
  -5   1   4     6082.96     6147.29    135.68 o 
  -4   1   4     8549.60     8973.01    174.30 o 
  -3   1   4    16232.98    16568.14    275.55 o 
  -2   1   4    32563.57    32788.05    489.49 o 
  -1   1   4    13926.60    14558.06    243.69 o 
   0   1   4    33541.10    34159.27    502.61 o 
   1   1   4    11567.97    12041.41    289.81 o 
   2   1   4    31463.91    31313.28    458.74 o 
   3   1   4     7832.94     8145.46    140.93 o 
   4   1   4    15207.13    15554.31    298.91 o 
   5   1   4      990.83      885.00     88.43 o 
   6   1   4      358.42      253.52    127.09 o 
   7   1   4    12615.46    12460.25    364.62 o 
   8   1   4     1316.38     1524.56     90.29 o 
   9   1   4    13938.58    13549.60    267.94 o 
  10   1   4     1700.81     1668.91    178.11 o 
  11   1   4    12220.73    11537.41    513.24 o 
  12   1   4     1099.15     1090.85     76.16 o 
  13   1   4     4027.11     3802.32    132.66 o 
  14   1   4     1764.71     1596.36    139.60 o 
  15   1   4      132.58      133.03     59.99 o 
  16   1   4       48.03      -41.09     47.33 o 
  17   1   4      464.52      464.08     98.46 o 
 -17   2   4     2210.17     2348.78    188.14 o 
 -16   2   4      249.30      204.28     55.57 o 
 -15   2   4      511.50      360.10     62.48 o 
 -14   2   4       62.32      -41.24     30.64 o 
 -13   2   4       16.06       -0.20     27.92 o 
 -12   2   4     2362.89     2341.12    114.64 o 
 -11   2   4      147.87      178.11     39.65 o 
 -10   2   4     1034.89     1216.46    139.49 o 
  -9   2   4     3429.60     3479.89    118.53 o 
  -8   2   4      530.66      583.16     51.40 o 
  -7   2   4     7252.12     7304.27    157.73 o 
  -6   2   4      158.08      137.56     25.67 o 
  -5   2   4    11111.98    11360.07    303.49 o 
  -4   2   4    13134.74    13711.14    241.62 o 
  -3   2   4     5491.36     5623.89    125.86 o 
  -2   2   4     8237.56     8172.43    160.29 o 
  -1   2   4     7643.56     7376.85    235.13 o 
   0   2   4     3300.93     3133.39     80.77 o 
   1   2   4     8738.87     8406.23    154.69 o 
   2   2   4     5101.03     4995.81    102.46 o 
   3   2   4       57.24       82.52     12.55 o 
   4   2   4     6871.76     7034.91    203.82 o 
   5   2   4       71.01       87.22     22.34 o 
   6   2   4        1.61      291.74    183.52 o 
   7   2   4     1568.81     1581.96     85.33 o 
   8   2   4      581.29      599.68     61.43 o 
   9   2   4     2178.54     2334.62    108.36 o 
  10   2   4       63.95      128.73     33.39 o 
  11   2   4     1543.99     1630.41     87.27 o 
  12   2   4      180.63      134.40     38.32 o 
  13   2   4       65.48       98.78     42.91 o 
  14   2   4     1898.75     1796.96    114.32 o 
  15   2   4       22.80       -1.87     46.75 o 
  16   2   4      570.65      464.82     94.46 o 
  17   2   4      288.64      173.09     76.90 o 
 -17   3   4     3056.73     3298.41    284.93 o 
 -16   3   4       14.80       18.23     40.03 o 
 -15   3   4    17871.56    18111.44    416.53 o 
 -14   3   4      126.21       97.65     40.35 o 
 -13   3   4    36091.68    35634.67    917.47 o 
 -12   3   4     5237.54     5055.95    190.95 o 
 -11   3   4    31253.96    29866.58    566.22 o 
 -10   3   4     1509.62     1510.06     85.59 o 
  -9   3   4    16874.91    16375.82    339.95 o 
  -8   3   4      655.47      746.74    108.19 o 
  -7   3   4     3141.34     3074.67    137.74 o 
  -6   3   4     1083.10      994.19     54.42 o 
  -5   3   4     1859.00     2172.45     75.51 o 
  -4   3   4    13956.85    13268.34    237.16 o 
  -3   3   4    16483.21    16780.27    283.34 o 
  -2   3   4    19161.95    18358.67    301.85 o 
  -1   3   4    32468.84    32654.06    490.34 o 
   0   3   4    13980.41    14113.71    238.80 o 
   1   3   4    25373.16    26007.31    397.81 o 
   2   3   4       51.64       69.70     15.99 o 
   3   3   4    24717.03    24900.15    383.47 o 
   4   3   4     2260.73     2314.26     81.42 o 
   5   3   4      823.09      793.71     52.17 o 
   6   3   4    13274.83    13293.75    407.98 o 
   7   3   4     1400.94     1206.55     76.03 o 
   8   3   4    16586.31    17494.01    369.11 o 
   9   3   4    10371.18     9862.55    249.34 o 
  10   3   4    17329.26    17537.21    329.43 o 
  11   3   4     8099.87     8285.30    200.20 o 
  12   3   4    13262.47    13158.23    276.44 o 
  13   3   4     3201.20     3300.98    143.56 o 
  14   3   4     2067.29     2181.92    124.58 o 
  15   3   4       11.88      -26.54     46.67 o 
  16   3   4        1.24       -3.65     50.94 o 
  17   3   4      141.75       53.88     65.40 o 
 -17   4   4    11739.79    12073.02    331.63 o 
 -16   4   4     4458.73     4457.95    213.86 o 
 -15   4   4     9015.63     8465.57    253.48 o 
 -14   4   4     1558.25     1572.92    106.93 o 
 -13   4   4       78.12       49.85     35.20 o 
 -12   4   4       23.48       -9.78     46.59 o 
 -11   4   4     2951.45     3136.24    125.92 o 
 -10   4   4     5323.71     5026.45    131.00 o 
  -9   4   4    17224.78    17213.37    347.38 o 
  -8   4   4      845.71      861.19     67.12 o 
  -7   4   4    43147.96    40584.19    704.61 o 
  -6   4   4     2071.24     2082.56     96.73 o 
  -5   4   4    50999.43    50030.54    731.04 o 
  -4   4   4     1533.81     1781.23     67.12 o 
  -3   4   4    29156.50    28167.76    437.65 o 
  -2   4   4      603.93      608.75     40.81 o 
  -1   4   4       18.20       10.36     15.15 o 
   0   4   4    11939.44    12087.04    243.95 o 
   1   4   4     2012.72     2126.81     72.07 o 
   2   4   4    24623.23    24570.94    379.12 o 
   3   4   4    18874.58    18972.58    373.40 o 
   4   4   4    30034.67    30909.12   1057.27 o 
   5   4   4    19275.48    18746.58    369.87 o 
   6   4   4    21412.79    21784.32    356.74 o 
   7   4   4     7013.90     7074.32    191.16 o 
   8   4   4     4234.69     4231.08    143.68 o 
   9   4   4     2412.86     2269.72    109.70 o 
  10   4   4     2464.84     2463.07    113.52 o 
  11   4   4      185.41      226.44     49.86 o 
  12   4   4     9027.39     8601.00    269.34 o 
  13   4   4     2034.06     1857.12    118.45 o 
  14   4   4    13366.43    13291.79    411.23 o 
  15   4   4     5288.22     5056.64    344.00 o 
  16   4   4     6939.97     6753.90    419.19 o 
 -16   5   4      114.73       94.47     47.14 o 
 -15   5   4     6915.84     6715.70    220.61 o 
 -14   5   4      320.93      199.54     73.05 o 
 -13   5   4    16564.62    16206.11    470.58 o 
 -12   5   4      553.66      515.06     63.67 o 
 -11   5   4    24171.51    24004.41    654.02 o 
 -10   5   4       71.43       60.03     29.18 o 
  -9   5   4     6847.85     6887.24    184.96 o 
  -8   5   4      140.97      282.92    126.85 o 
  -7   5   4     3615.04     3288.43    144.94 o 
  -6   5   4     2754.75     2858.64    102.51 o 
  -5   5   4     1309.43     1438.40     62.43 o 
  -4   5   4     4661.83     4881.98    120.07 o 
  -3   5   4     5381.60     5086.11    121.70 o 
  -2   5   4     3550.51     4145.15    105.40 o 
  -1   5   4    12934.20    12467.99    223.62 o 
   0   5   4       89.35      117.01     29.28 o 
   1   5   4     7734.29     7671.02    152.49 o 
   2   5   4       26.71       50.12     15.89 o 
   3   5   4     3171.61     3306.61     83.36 o 
   4   5   4      906.50      836.33     54.37 o 
   5   5   4      287.29      316.96     37.79 o 
   6   5   4     7919.36     8108.23    201.53 o 
   7   5   4       11.30       53.74     38.14 o 
   8   5   4     9150.66     9268.18    300.42 o 
   9   5   4       36.11       79.49     44.16 o 
  10   5   4     7937.64     7836.29    523.23 o 
  11   5   4      742.58      704.05     74.00 o 
  12   5   4     5124.66     4694.62    331.28 o 
  13   5   4     1731.90     1464.66    192.11 o 
  14   5   4     1533.94     1553.00    136.56 o 
  15   5   4      138.05      132.17     74.40 o 
  16   5   4       80.15       60.09     87.75 o 
 -16   6   4     1383.37     1495.95    116.48 o 
 -15   6   4        6.70        0.11     37.33 o 
 -14   6   4      302.25      367.19     96.29 o 
 -13   6   4        6.77       35.39     36.22 o 
 -12   6   4      267.63      272.49     56.46 o 
 -11   6   4        8.15       51.61     35.13 o 
 -10   6   4      245.98      214.70     41.53 o 
  -9   6   4      363.23      384.22     48.23 o 
  -8   6   4    13342.19    13374.04    284.88 o 
  -7   6   4      147.65      231.92     61.12 o 
  -6   6   4    10606.27    10022.30    285.60 o 
  -5   6   4      194.51      174.08     31.59 o 
  -4   6   4     8588.42     8810.71    221.92 o 
  -3   6   4     2913.04     2992.90     89.22 o 
  -2   6   4     3017.93     3000.57    100.43 o 
  -1   6   4     2570.26     2466.28     77.96 o 
   0   6   4      130.85      145.42     23.69 o 
   1   6   4     7401.63     7601.43    154.46 o 
   2   6   4       36.43       83.70     26.04 o 
   3   6   4     2697.92     2655.45     76.31 o 
   4   6   4      509.07      576.92     48.60 o 
   5   6   4      438.60      338.30     60.82 o 
   6   6   4      831.39     1074.04    127.49 o 
   7   6   4     1489.57     1515.36    108.31 o 
   8   6   4      785.76      740.12     88.53 o 
   9   6   4      523.21      422.61     71.57 o 
  10   6   4      245.07      176.61     56.63 o 
  11   6   4     1905.19     1806.19    108.04 o 
  12   6   4      104.26      119.08     53.57 o 
  13   6   4     2896.87     2750.78    163.70 o 
  14   6   4       52.07       41.85     46.42 o 
  15   6   4     1023.40      926.99    117.82 o 
  16   6   4      530.36      423.96    137.82 o 
 -16   7   4     7106.15     7340.33    242.42 o 
 -15   7   4     1078.65      814.32     86.93 o 
 -14   7   4    16028.39    16177.45    381.71 o 
 -13   7   4     2261.33     2188.94    118.00 o 
 -12   7   4    26998.31    26845.56    533.02 o 
 -11   7   4     2675.69     2429.83    126.62 o 
 -10   7   4    19188.77    19386.50    465.26 o 
  -9   7   4     6309.47     6269.20    176.63 o 
  -8   7   4     1979.27     1987.53     88.44 o 
  -7   7   4      332.60      446.40     85.13 o 
  -6   7   4      849.62      783.58     76.58 o 
  -5   7   4    15530.09    15397.09    310.90 o 
  -4   7   4     9192.59     8789.97    299.05 o 
  -3   7   4    25795.77    25607.62    467.76 o 
  -2   7   4    21475.04    21481.78    403.20 o 
  -1   7   4    17508.73    16649.75    286.00 o 
   0   7   4    41244.86    40899.15    609.12 o 
   1   7   4     7238.65     6806.85    219.72 o 
   2   7   4    17363.96    16694.77    283.41 o 
   3   7   4       57.73       52.87     23.96 o 
   4   7   4     5747.76     5735.37    158.47 o 
   5   7   4     3079.67     2664.67    101.18 o 
   6   7   4      545.11      517.02     55.21 o 
   7   7   4     9645.77     9428.29    250.14 o 
   8   7   4     6881.75     7237.06    553.99 o 
   9   7   4     9564.05     9867.25    319.78 o 
  10   7   4    12611.13    12409.77    658.59 o 
  11   7   4    11673.65    11679.83    508.21 o 
  12   7   4     5991.32     5647.06    406.63 o 
  13   7   4     4045.48     3332.52    265.95 o 
  14   7   4      345.53      204.67     86.08 o 
  15   7   4      758.47      851.04    115.47 o 
 -15   8   4      980.89      926.41     94.43 o 
 -14   8   4     1300.02     1119.03     97.01 o 
 -13   8   4      380.23      408.84     85.69 o 
 -12   8   4       12.77      106.66     53.02 o 
 -11   8   4       76.32      193.01     59.81 o 
 -10   8   4     1341.33     1460.22    168.26 o 
  -9   8   4     4889.58     4550.99    194.72 o 
  -8   8   4    29107.00    28874.02   1069.43 o 
  -7   8   4     8253.23     8072.27    258.76 o 
  -6   8   4    20039.51    19693.81    480.23 o 
  -5   8   4     6252.87     6171.47    164.25 o 
  -4   8   4    22400.62    22350.87    487.63 o 
  -3   8   4      564.35      472.88     47.95 o 
  -2   8   4     7696.07     8188.81    196.84 o 
  -1   8   4       54.55       52.89     23.84 o 
   0   8   4      534.23      588.44     54.58 o 
   1   8   4    10957.99    10996.76    210.75 o 
   2   8   4     4866.55     4706.52    117.99 o 
   3   8   4    20574.42    20222.00    401.12 o 
   4   8   4    15544.44    15758.43    330.56 o 
   5   8   4    14536.94    14959.27    319.42 o 
   6   8   4    12379.44    11451.55    270.61 o 
   7   8   4     7073.92     7190.44    199.68 o 
   8   8   4     8026.49     8080.95    226.19 o 
   9   8   4      207.26      197.63     57.57 o 
  10   8   4      306.41      338.19     78.53 o 
  11   8   4     2113.04     2154.26    154.36 o 
  12   8   4     1886.01     1644.64    142.06 o 
  13   8   4     7573.25     7276.48    292.36 o 
  14   8   4     3054.63     2902.71    185.69 o 
  15   8   4     6473.53     6151.79    273.46 o 
 -14   9   4     2141.92     2130.90    171.20 o 
 -13   9   4      138.64      106.18     59.20 o 
 -12   9   4     3177.58     3350.19    187.70 o 
 -11   9   4       63.84       41.15     42.70 o 
 -10   9   4     6542.08     6990.40    263.59 o 
  -9   9   4       43.31        8.17     39.18 o 
  -8   9   4     1798.60     1856.08    125.30 o 
  -7   9   4      456.84      512.11     74.01 o 
  -6   9   4      315.60      333.26     56.62 o 
  -5   9   4     2819.64     2667.99    143.62 o 
  -4   9   4      908.36      967.49     65.53 o 
  -3   9   4     1094.75     1167.81     81.55 o 
  -2   9   4     2554.89     2451.74    130.27 o 
  -1   9   4      495.14      292.57     66.13 o 
   0   9   4     5079.01     4969.14    143.83 o 
   1   9   4      730.07      965.98    164.96 o 
   2   9   4     2728.88     2747.78     88.69 o 
   3   9   4        9.91       21.47     22.68 o 
   4   9   4      448.65      469.51     74.88 o 
   5   9   4       18.08        2.84     20.69 o 
   6   9   4      281.78      398.27     74.50 o 
   7   9   4     2408.15     2488.30    138.12 o 
   8   9   4        5.45        5.76     29.13 o 
   9   9   4     1876.25     2156.37    140.69 o 
  10   9   4      272.40      190.76     97.29 o 
  11   9   4     2231.14     2509.74    301.71 o 
  12   9   4      237.75      152.27     64.39 o 
  13   9   4      346.76      347.83     83.70 o 
  14   9   4       78.96      129.93     83.54 o 
 -14  10   4      593.90      517.16     98.89 o 
 -13  10   4      949.76      872.32    172.16 o 
 -12  10   4       39.22       37.44     49.46 o 
 -11  10   4       58.76       31.69     63.43 o 
 -10  10   4      745.97      856.72    104.44 o 
  -9  10   4     3219.38     3190.48    172.87 o 
  -8  10   4      461.15      445.84     74.88 o 
  -7  10   4    11519.90    12278.39    525.22 o 
  -6  10   4     1367.87     1304.38    242.74 o 
  -5  10   4     9306.27     9444.34    285.28 o 
  -4  10   4      148.02      156.62     33.71 o 
  -3  10   4     4459.33     4350.91    236.75 o 
  -2  10   4        1.94       12.47     22.51 o 
  -1  10   4      388.70      384.70     47.01 o 
   0  10   4      403.61      388.99     47.22 o 
   1  10   4      494.09      501.81     62.36 o 
   2  10   4     1173.11     1209.35     64.13 o 
   3  10   4     4860.85     4804.56    152.95 o 
   4  10   4     9395.70     9391.45    236.90 o 
   5  10   4     4411.26     4321.12    153.08 o 
   6  10   4     5134.47     5290.27    181.99 o 
   7  10   4      819.07      744.08    146.16 o 
   8  10   4      740.86      792.80     74.65 o 
   9  10   4      735.81      678.71     91.78 o 
  10  10   4      169.94       71.85     73.92 o 
  11  10   4       92.05       63.80     72.25 o 
  12  10   4      864.40      929.22    119.99 o 
  13  10   4      386.30      360.20     86.94 o 
 -13  11   4    12981.51    13698.61    448.74 o 
 -12  11   4     8166.46     7822.87    310.33 o 
 -11  11   4    14922.80    14471.21    804.83 o 
 -10  11   4     4533.86     4580.22    267.93 o 
  -9  11   4     8107.71     8294.53    327.39 o 
  -8  11   4      603.73      644.38     89.16 o 
  -7  11   4     1063.80     1140.49    145.85 o 
  -6  11   4      192.05      165.35     64.38 o 
  -5  11   4     3737.38     3756.82    388.43 o 
  -4  11   4    12568.21    12704.02    284.16 o 
  -3  11   4     9616.72     9658.73    287.40 o 
  -2  11   4    14698.38    15111.82    398.45 o 
  -1  11   4    16999.58    16451.01    430.21 o 
   0  11   4    12291.69    12302.54    278.64 o 
   1  11   4    15302.35    15072.92    323.61 o 
   2  11   4     3745.67     3702.15    137.00 o 
   3  11   4     9235.18     9340.83    240.53 o 
   4  11   4        3.09       40.25     51.94 o 
   5  11   4       68.63       79.40     53.11 o 
   6  11   4     3290.77     3356.71    175.46 o 
   7  11   4     3741.38     3500.59    141.92 o 
   8  11   4    11761.67    11561.56    293.77 o 
   9  11   4     7061.04     7650.77    441.28 o 
  10  11   4     7716.03     7846.93    449.55 o 
  11  11   4     7076.24     6666.93    284.37 o 
  12  11   4     7692.48     7334.13    303.73 o 
 -12  12   4      647.32      522.56     98.02 o 
 -11  12   4     1942.71     2171.68    242.74 o 
 -10  12   4     1507.06     1430.03    150.78 o 
  -9  12   4     4411.83     4310.74    204.73 o 
  -8  12   4     4013.20     4091.07    195.24 o 
  -7  12   4     5897.03     5724.61    229.22 o 
  -6  12   4     5525.80     5632.24    222.17 o 
  -5  12   4     7514.33     7305.82    253.91 o 
  -4  12   4     2921.29     2801.62    144.24 o 
  -3  12   4     4355.40     4497.75    219.37 o 
  -2  12   4       85.22      139.47     42.96 o 
  -1  12   4       12.17       23.81     27.68 o 
   0  12   4     5236.68     5619.42    191.77 o 
   1  12   4     1770.33     1773.94     92.40 o 
   2  12   4     3814.71     3837.20    173.42 o 
   3  12   4     3773.69     3736.67    141.02 o 
   4  12   4    10391.15    10694.36    271.12 o 
   5  12   4     5298.52     5288.65    183.17 o 
   6  12   4     3028.70     2929.10    132.60 o 
   7  12   4     4418.52     4590.29    169.32 o 
   8  12   4     1064.67     1074.44     91.13 o 
   9  12   4     1294.06     1434.32    134.44 o 
  10  12   4      264.80      272.15    111.59 o 
  11  12   4      408.41      362.37     89.79 o 
 -10  13   4       47.13        8.89     51.67 o 
  -9  13   4      513.73      566.23     93.91 o 
  -8  13   4       93.47       41.79     47.32 o 
  -7  13   4       43.32       74.62     47.57 o 
  -6  13   4       11.03       34.16     40.47 o 
  -5  13   4      126.21      111.64     78.77 o 
  -4  13   4      874.87      750.15    123.36 o 
  -3  13   4       38.50       15.10     27.65 o 
  -2  13   4       17.48       22.16     28.60 o 
  -1  13   4        1.42       -3.71     26.53 o 
   0  13   4       23.29       45.96     31.52 o 
   1  13   4        1.36       22.12     28.74 o 
   2  13   4      291.57      206.89     55.68 o 
   3  13   4      895.41      870.52     79.50 o 
   4  13   4      245.34      237.26     41.67 o 
   5  13   4        0.84       -4.16     33.58 o 
   6  13   4        6.25        2.79     36.38 o 
   7  13   4       37.92       18.94     35.87 o 
   8  13   4      111.30      118.13     47.32 o 
   9  13   4        9.24       30.08     51.74 o 
  10  13   4        2.52        2.38     81.07 o 
  -9  14   4     2532.13     2610.68    184.16 o 
  -8  14   4     4449.99     4484.36    284.94 o 
  -7  14   4     2479.26     2266.48    155.81 o 
  -6  14   4     3800.27     4055.89    196.81 o 
  -5  14   4     1655.92     1798.35    222.31 o 
  -4  14   4     6272.11     5648.14    322.22 o 
  -3  14   4      388.68      244.53     71.93 o 
  -2  14   4      183.72      143.91     41.42 o 
  -1  14   4      125.48      117.68     38.75 o 
   0  14   4     1276.74     1199.10     87.47 o 
   1  14   4     2094.71     2233.08    187.42 o 
   2  14   4     4591.78     4346.96    196.65 o 
   3  14   4     2866.48     2980.12    134.06 o 
   4  14   4     1144.24     1334.27    146.97 o 
   5  14   4     3385.83     3419.63    153.40 o 
   6  14   4     2260.22     2073.60    126.94 o 
   7  14   4     1877.56     2052.18    136.19 o 
   8  14   4     1080.11     1017.22    149.82 o 
  -6  15   4      364.55      301.57     76.99 o 
  -5  15   4     2008.55     2052.77    195.84 o 
  -4  15   4     3414.48     3926.25    271.19 o 
  -3  15   4     6184.10     5375.84    317.45 o 
  -2  15   4     9974.44     9784.65    260.98 o 
  -1  15   4     9625.13     9281.55    253.61 o 
   0  15   4     9741.85    10420.24    274.94 o 
   1  15   4     7613.88     7270.17    436.12 o 
   2  15   4     4910.87     4644.85    228.27 o 
   3  15   4      631.60      585.67    114.37 o 
   4  15   4      437.56      459.51     74.46 o 
   5  15   4       75.85       71.58     46.39 o 
   6  15   4     1368.30     1372.13    114.13 o 
  -2  16   4      605.39      662.84     95.80 o 
  -1  16   4       13.57       55.32     38.64 o 
   0  16   4       17.68       49.48     45.64 o 
   1  16   4     1023.53     1191.52    119.36 o 
   2  16   4     1688.89     1783.02    143.92 o 
 -16   1   5     5049.99     4806.90    481.58 o 
 -15   1   5     5250.16     4676.35    232.50 o 
 -14   1   5     2970.85     3099.26    182.77 o 
 -13   1   5     1229.03     1209.33    127.78 o 
 -12   1   5       98.92       82.26     50.51 o 
 -11   1   5       64.18       53.38     48.07 o 
 -10   1   5       89.86      114.61     59.45 o 
  -9   1   5     4556.57     4826.45    307.60 o 
  -8   1   5     3804.48     3595.47    126.85 o 
  -7   1   5    12722.60    13367.55    253.73 o 
  -6   1   5    16471.36    17145.82    303.52 o 
  -5   1   5    14792.26    15218.14    274.94 o 
  -4   1   5    18245.95    17999.04    310.34 o 
  -3   1   5     8616.20     9054.02    184.00 o 
  -2   1   5    11289.81    10978.76    207.68 o 
  -1   1   5      921.03     1040.84     51.22 o 
   0   1   5       96.11       92.42     21.52 o 
   1   1   5      408.27      472.58     50.75 o 
   2   1   5     2354.33     2346.80     84.02 o 
   3   1   5     4136.49     4060.57    182.11 o 
   4   1   5    17404.89    16545.07   1272.82 o 
   5   1   5    11640.30    11413.82    356.95 o 
   6   1   5    20049.44    19615.54    590.31 o 
   7   1   5    14209.37    13550.75    680.44 o 
   8   1   5     6420.11     6838.37    534.99 o 
   9   1   5     5580.38     5477.56    183.36 o 
  10   1   5      565.67      552.62     59.69 o 
  11   1   5       55.24       68.30     34.11 o 
  12   1   5      462.86      505.37     61.70 o 
  13   1   5     1531.10     1600.28     98.08 o 
  14   1   5     1726.08     1810.52    121.79 o 
  15   1   5     3730.91     3580.17    237.41 o 
  16   1   5     3932.13     3436.65    211.15 o 
 -16   2   5       51.30      -18.55     51.11 o 
 -15   2   5     2627.49     2818.64    189.98 o 
 -14   2   5     4948.91     4655.39    227.72 o 
 -13   2   5    13243.84    13603.84    422.24 o 
 -12   2   5    13352.51    11856.57    379.29 o 
 -11   2   5    25478.91    23548.57    598.55 o 
 -10   2   5    14027.05    13367.71    390.03 o 
  -9   2   5    10700.91    10298.13    319.40 o 
  -8   2   5     5289.87     5388.44    160.75 o 
  -7   2   5     2283.16     2165.76     83.76 o 
  -6   2   5      281.95      358.12     40.88 o 
  -5   2   5      208.00      268.04     61.55 o 
  -4   2   5     4953.38     4946.95    126.39 o 
  -3   2   5    16144.92    16181.23    368.84 o 
  -2   2   5    24817.50    24723.44    396.88 o 
  -1   2   5    29606.00    30450.25    470.21 o 
   0   2   5    28977.29    29299.00    453.24 o 
   1   2   5    21453.48    21779.75    348.93 o 
   2   2   5    14113.48    14404.41    298.04 o 
   3   2   5     2370.53     2224.77    135.58 o 
   4   2   5      425.39      421.32     72.36 o 
   5   2   5      729.47      660.60     99.19 o 
   6   2   5     1004.29      854.37     99.66 o 
   7   2   5     1218.14     1070.21    109.84 o 
   8   2   5     6765.89     6481.92    516.08 o 
   9   2   5    10758.01    11181.04    285.55 o 
  10   2   5    12058.23    11901.99    302.42 o 
  11   2   5    12784.68    12856.41    278.13 o 
  12   2   5     9904.73     9336.35    229.47 o 
  13   2   5     7287.26     7047.37    197.75 o 
  14   2   5     4190.99     4175.62    260.75 o 
  15   2   5     1076.67     1246.46    135.41 o 
 -16   3   5     2735.92     2683.48    498.03 o 
 -15   3   5     3762.52     3544.19    204.35 o 
 -14   3   5     2945.35     2647.71    178.38 o 
 -13   3   5     1834.64     2034.14    154.54 o 
 -12   3   5       78.67       34.96     45.89 o 
 -11   3   5      267.56      267.72     67.45 o 
 -10   3   5     1303.63     1233.23    227.40 o 
  -9   3   5     1759.43     1706.68     91.12 o 
  -8   3   5     2027.96     2095.07    144.61 o 
  -7   3   5     2634.31     3080.79    152.78 o 
  -6   3   5     3196.65     3173.68    101.96 o 
  -5   3   5     6547.21     6674.22    156.45 o 
  -4   3   5     3423.35     3341.78    101.37 o 
  -3   3   5    17885.34    18082.66    312.87 o 
  -2   3   5     2865.46     2883.41     89.28 o 
  -1   3   5     4183.33     3983.90    105.79 o 
   0   3   5      362.17      392.65     35.26 o 
   1   3   5     1565.10     1742.34    102.88 o 
   2   3   5     3432.92     3436.50    119.15 o 
   3   3   5     4111.33     4515.90    130.81 o 
   4   3   5     3012.91     2778.79    153.40 o 
   5   3   5     4281.58     4912.73    244.72 o 
   6   3   5     3714.88     3718.14    182.24 o 
   7   3   5     3046.95     3121.05    397.09 o 
   8   3   5     4073.69     3718.14    141.88 o 
   9   3   5     2092.21     1946.69    237.48 o 
  10   3   5     2454.45     2407.10    122.98 o 
  11   3   5        6.35       39.09     34.69 o 
  12   3   5      151.56      138.75     46.74 o 
  13   3   5      470.44      396.60     82.97 o 
  14   3   5     1410.40     1598.07    143.65 o 
  15   3   5     1006.89      839.17    169.14 o 
 -16   4   5      185.47      123.70     80.44 o 
 -15   4   5        1.39      -49.84     43.15 o 
 -14   4   5      339.74      309.37     74.21 o 
 -13   4   5       31.48      -24.78     39.45 o 
 -12   4   5     1494.94     1405.83    130.67 o 
 -11   4   5      484.48      593.90    127.01 o 
 -10   4   5      873.16      727.04     92.54 o 
  -9   4   5      847.61      988.03    104.48 o 
  -8   4   5     2129.31     1879.90     93.72 o 
  -7   4   5       73.38       76.68     28.97 o 
  -6   4   5      204.46      189.74     41.97 o 
  -5   4   5     2847.65     2712.56    137.02 o 
  -4   4   5      241.91      338.96     38.62 o 
  -3   4   5     1102.98     1123.45     60.60 o 
  -2   4   5      765.71      788.71     50.41 o 
  -1   4   5       30.59       49.22     20.44 o 
   0   4   5     2025.42     2215.65     75.37 o 
   1   4   5     1207.20     1200.68     67.95 o 
   2   4   5     1418.45     1386.58    117.56 o 
   3   4   5      503.33      454.47     56.84 o 
   4   4   5      849.21     1016.51    103.63 o 
   5   4   5        0.30       13.28     36.46 o 
   6   4   5      596.03      453.35     76.97 o 
   7   4   5      187.05      256.07     65.02 o 
   8   4   5      726.58      787.25    100.17 o 
   9   4   5      363.33      398.99     78.45 o 
  10   4   5       71.70      130.34     59.06 o 
  11   4   5     1056.99     1057.94    101.53 o 
  12   4   5        5.98       36.36     40.15 o 
  13   4   5      800.18      943.58    116.87 o 
  14   4   5        3.27      -22.45     47.84 o 
  15   4   5       81.15       14.82     53.46 o 
 -15   5   5     3916.60     3949.66    216.51 o 
 -14   5   5     5013.67     5365.50    343.28 o 
 -13   5   5     1432.97     1503.15    139.52 o 
 -12   5   5      243.49      147.13     82.66 o 
 -11   5   5      180.57      167.94     57.27 o 
 -10   5   5      800.18      784.94     72.31 o 
  -9   5   5     3279.67     3461.62    131.43 o 
  -8   5   5    12514.81    12422.28    287.07 o 
  -7   5   5    13016.27    13300.77    296.38 o 
  -6   5   5    19842.91    19129.24    383.68 o 
  -5   5   5    11227.81    12239.11    238.68 o 
  -4   5   5    16284.24    15780.83    286.62 o 
  -3   5   5     6938.24     6793.85    191.29 o 
  -2   5   5     6646.06     6762.27    154.27 o 
  -1   5   5     2074.63     2164.64     77.66 o 
   0   5   5     1502.48     1362.24     64.18 o 
   1   5   5      298.01      274.85    108.99 o 
   2   5   5      275.62      320.97     41.93 o 
   3   5   5    11426.38    11781.68    266.08 o 
   4   5   5    10772.45    10678.88    246.93 o 
   5   5   5    16359.63    17095.83    478.39 o 
   6   5   5     9285.70     9650.76    330.41 o 
   7   5   5     9039.47     9386.30    383.50 o 
   8   5   5     5057.10     5352.90    231.04 o 
   9   5   5     3062.23     3061.32    174.21 o 
  10   5   5     1083.30     1180.82    120.81 o 
  11   5   5      116.56      156.62    100.07 o 
  12   5   5       61.61       19.05     94.58 o 
  13   5   5     1069.83     1015.34    120.68 o 
  14   5   5     1901.67     2121.08    263.72 o 
  15   5   5     3136.19     3029.55    193.35 o 
 -15   6   5      781.91      774.21    119.98 o 
 -14   6   5     6447.11     6857.72    366.25 o 
 -13   6   5     2723.66     2747.61    182.21 o 
 -12   6   5    16163.95    15359.68    566.79 o 
 -11   6   5     7943.24     7918.44    595.56 o 
 -10   6   5    16000.28    15468.50    349.26 o 
  -9   6   5     6118.96     5934.63    181.79 o 
  -8   6   5     6944.72     6519.01    188.71 o 
  -7   6   5     1456.63     1591.09     87.61 o 
  -6   6   5      167.00      171.04     37.42 o 
  -5   6   5     2223.46     2417.30     88.49 o 
  -4   6   5     6720.79     6436.33    154.54 o 
  -3   6   5     9142.03     9544.86    198.41 o 
  -2   6   5    10333.29    10218.16    207.20 o 
  -1   6   5    17499.98    17028.19    299.90 o 
   0   6   5    13215.61    13495.25    249.06 o 
   1   6   5    21127.16    21547.18    428.33 o 
   2   6   5    10757.17    10292.44    244.55 o 
   3   6   5     6672.85     7042.90    188.91 o 
   4   6   5     5181.56     5049.64    151.32 o 
   5   6   5        3.83       47.80     50.07 o 
   6   6   5      166.97      368.82    106.51 o 
   7   6   5     5223.45     5412.09    295.04 o 
   8   6   5     3319.06     2993.51    177.40 o 
   9   6   5     8987.64     8693.24    312.86 o 
  10   6   5     6549.72     6941.71    274.42 o 
  11   6   5     8831.36     8883.24    322.21 o 
  12   6   5     8069.67     7689.00    500.66 o 
  13   6   5     5696.70     5544.18    253.62 o 
  14   6   5     2872.20     2569.07    247.67 o 
 -14   7   5      742.98      638.23    124.23 o 
 -13   7   5       72.15       63.66     54.51 o 
 -12   7   5        5.09       66.79     51.66 o 
 -11   7   5       12.68       42.37     59.29 o 
 -10   7   5      423.40      362.70     85.36 o 
  -9   7   5      270.33      229.30     46.25 o 
  -8   7   5     2954.33     2963.57    217.35 o 
  -7   7   5     2567.02     2707.12    114.12 o 
  -6   7   5     4867.65     4633.34    150.51 o 
  -5   7   5     1822.01     1858.84     77.69 o 
  -4   7   5     6618.73     6632.23    158.41 o 
  -3   7   5     2168.44     2296.07    169.63 o 
  -2   7   5     2270.15     2359.60     85.66 o 
  -1   7   5      114.65       88.09     24.41 o 
   0   7   5      357.23      360.02     38.60 o 
   1   7   5      198.13      217.80     39.43 o 
   2   7   5       23.65       23.51     25.88 o 
   3   7   5     3649.36     3667.27    127.57 o 
   4   7   5      984.26     1015.06     79.68 o 
   5   7   5     5272.04     5148.32    207.08 o 
   6   7   5     2369.70     2020.25    142.19 o 
   7   7   5     2679.75     2760.96    165.20 o 
   8   7   5     1566.26     1542.03    218.97 o 
   9   7   5      958.77      873.91    108.34 o 
  10   7   5       65.99       44.52     50.77 o 
  11   7   5       58.38       35.39     49.99 o 
  12   7   5      144.87      129.60     61.64 o 
  13   7   5      408.99      326.00    139.89 o 
  14   7   5      486.03      281.24     80.84 o 
 -14   8   5      226.95      216.86     76.41 o 
 -13   8   5     2286.97     2299.03    174.05 o 
 -12   8   5      779.23      692.53    104.03 o 
 -11   8   5     3502.27     4172.62    204.65 o 
 -10   8   5      756.40      821.00    101.97 o 
  -9   8   5     2909.50     2871.94    177.72 o 
  -8   8   5      169.23       98.43     44.95 o 
  -7   8   5      818.33      910.51     93.85 o 
  -6   8   5       36.64       60.10     28.68 o 
  -5   8   5      841.05      843.80     69.42 o 
  -4   8   5      714.90      766.12     56.86 o 
  -3   8   5      392.32      414.11     44.41 o 
  -2   8   5     1353.97     1377.48     89.77 o 
  -1   8   5     2814.61     2804.39     94.01 o 
   0   8   5     1209.03     1231.49     64.31 o 
   1   8   5     4032.77     4303.18    220.69 o 
   2   8   5     1205.69     1215.23     78.52 o 
   3   8   5     1503.49     1457.59    113.14 o 
   4   8   5      346.86      362.99     48.05 o 
   5   8   5       29.53       -0.27     25.23 o 
   6   8   5       17.59       34.35     39.71 o 
   7   8   5      447.07      369.54     89.50 o 
   8   8   5     1115.80      867.18    105.68 o 
   9   8   5     1843.51     1688.17    302.67 o 
  10   8   5     2898.85     3150.75    237.17 o 
  11   8   5      976.47      926.92    173.75 o 
  12   8   5     2575.26     2350.00    213.41 o 
  13   8   5      516.12      521.58     99.78 o 
 -13   9   5     3134.16     3147.65    199.28 o 
 -12   9   5      749.92      681.55    105.00 o 
 -11   9   5        5.32       -0.82     44.83 o 
 -10   9   5      363.73      387.50     77.39 o 
  -9   9   5     2704.72     2336.65    146.69 o 
  -8   9   5     7476.25     7477.91    340.82 o 
  -7   9   5    17222.29    17096.86    677.90 o 
  -6   9   5    15307.14    15746.70    422.02 o 
  -5   9   5    20085.81    20005.06    691.09 o 
  -4   9   5     7831.12     7814.80    180.66 o 
  -3   9   5    13881.96    14319.01    273.79 o 
  -2   9   5     1161.28     1177.32     67.57 o 
  -1   9   5     3249.57     3199.73    202.48 o 
   0   9   5      175.50      167.44     38.57 o 
   1   9   5      468.34      474.68     56.39 o 
   2   9   5     3909.78     3758.65    137.15 o 
   3   9   5     6335.04     6281.34    195.05 o 
   4   9   5    13953.25    13697.77    314.74 o 
   5   9   5    17726.19    17953.18    386.05 o 
   6   9   5    16002.44    16303.62    752.06 o 
   7   9   5     9776.32     9750.15    484.36 o 
   8   9   5     7077.80     6970.97    551.76 o 
   9   9   5     2396.20     2545.91    167.29 o 
  10   9   5     1199.63     1136.74    125.28 o 
  11   9   5        4.80       66.45     79.96 o 
  12   9   5      218.70      274.66     79.62 o 
 -12  10   5     3055.60     3068.77    190.43 o 
 -11  10   5    11214.51    11136.83    492.95 o 
 -10  10   5     6316.56     6191.84    256.30 o 
  -9  10   5    12510.88    12436.99    712.64 o 
  -8  10   5     3012.98     2985.84    162.28 o 
  -7  10   5     2094.96     2182.11    140.63 o 
  -6  10   5       19.49       26.55     36.03 o 
  -5  10   5      905.34      794.90     86.84 o 
  -4  10   5     6308.55     6262.80    221.66 o 
  -3  10   5     5250.79     5319.32    144.45 o 
  -2  10   5     7205.15     7383.35    202.34 o 
  -1  10   5     5145.70     5320.20    142.76 o 
   0  10   5     8005.82     8223.54    529.68 o 
   1  10   5     8058.90     7644.64    214.46 o 
   2  10   5     6918.56     6849.51    199.16 o 
   3  10   5     5508.25     4931.87    163.62 o 
   4  10   5      777.12      893.23     75.34 o 
   5  10   5       89.07       72.86     35.16 o 
   6  10   5     1085.05     1208.10    119.69 o 
   7  10   5     1176.43     1032.57    116.68 o 
   8  10   5     6481.67     6653.64    276.22 o 
   9  10   5     3618.17     3843.77    204.80 o 
  10  10   5     4839.24     4623.94    350.99 o 
  11  10   5     3474.87     3553.95    310.14 o 
  12  10   5     4763.14     4467.60    237.12 o 
 -11  11   5        8.67       29.79     55.34 o 
 -10  11   5       42.24       25.24     48.93 o 
  -9  11   5      101.20       59.67     52.03 o 
  -8  11   5       42.20       25.51     43.13 o 
  -7  11   5      509.85      509.97    174.54 o 
  -6  11   5       77.62      127.31     48.37 o 
  -5  11   5       29.56       54.39     79.48 o 
  -4  11   5       43.72        5.28     37.67 o 
  -3  11   5       49.60       78.33     35.89 o 
  -2  11   5       64.30      113.91     32.05 o 
  -1  11   5      382.76      335.33     45.13 o 
   0  11   5       16.82       32.06     29.60 o 
   1  11   5      250.62      266.04     49.30 o 
   2  11   5      341.69      362.48     54.40 o 
   3  11   5       90.18       95.11     36.97 o 
   4  11   5     1456.08     1568.04     97.31 o 
   5  11   5      155.63      124.75     36.77 o 
   6  11   5      877.50      886.38     85.79 o 
   7  11   5       73.13       97.72     55.34 o 
   8  11   5      214.38      149.67     98.72 o 
   9  11   5      332.69      385.68    113.02 o 
  10  11   5       67.60      137.98    104.12 o 
 -10  12   5     3384.46     3323.18    316.74 o 
  -9  12   5      531.03      558.21     92.22 o 
  -8  12   5     1774.77     1762.91    140.46 o 
  -7  12   5      127.85      126.89     54.76 o 
  -6  12   5      289.20      256.36     61.42 o 
  -5  12   5      187.25      279.57     64.35 o 
  -4  12   5      580.00      719.67    266.34 o 
  -3  12   5     2159.12     2216.91    105.06 o 
  -2  12   5     3522.38     3257.76    169.83 o 
  -1  12   5     5940.27     6240.68    241.54 o 
   0  12   5     5479.28     5530.13    307.07 o 
   1  12   5     3906.40     4138.96    156.03 o 
   2  12   5     3694.74     3720.62    148.27 o 
   3  12   5     1091.79     1072.53     87.01 o 
   4  12   5      761.56      853.35     80.57 o 
   5  12   5       47.56       20.23     46.00 o 
   6  12   5        2.37       -4.65     34.30 o 
   7  12   5      593.28      620.56    102.09 o 
   8  12   5      798.30      683.47    106.54 o 
   9  12   5     2419.11     2406.55    282.48 o 
  -8  13   5     5248.18     5190.72    234.55 o 
  -7  13   5     5251.78     6089.44    575.69 o 
  -6  13   5     8170.95     8624.92    302.60 o 
  -5  13   5     5770.61     5982.50    337.72 o 
  -4  13   5    12185.69    11440.33    419.27 o 
  -3  13   5     6500.78     5589.12    239.00 o 
  -2  13   5     7960.90     7815.11    234.71 o 
  -1  13   5      777.72      784.94     78.98 o 
   0  13   5      369.76      423.13     61.44 o 
   1  13   5     1106.18     1165.65     93.60 o 
   2  13   5     1928.51     1830.24    111.58 o 
   3  13   5     3816.31     3840.04    172.38 o 
   4  13   5     5206.79     5395.98    189.42 o 
   5  13   5     5850.96     5628.03    203.68 o 
   6  13   5     5402.12     5573.26    203.57 o 
   7  13   5     6298.37     6370.52    278.64 o 
   8  13   5     3903.40     3414.00    252.99 o 
  -6  14   5      164.51      160.40     59.16 o 
  -5  14   5      374.09      552.97     87.92 o 
  -4  14   5     1026.34      904.71    104.85 o 
  -3  14   5     3620.63     3755.37    286.13 o 
  -2  14   5     3675.65     3459.30    176.54 o 
  -1  14   5     4876.14     4621.35    207.38 o 
   0  14   5     4854.73     4803.29    179.86 o 
   1  14   5     3694.99     3819.78    158.86 o 
   2  14   5     3327.03     3211.48    146.23 o 
   3  14   5     1033.31     1166.11     98.57 o 
   4  14   5      667.00      753.69     73.24 o 
   5  14   5      106.28       68.99     47.94 o 
  -2  15   5       25.93      204.75     89.18 o 
  -1  15   5        9.03       31.88     46.36 o 
   0  15   5       51.90       25.54     38.06 o 
   1  15   5        4.89        3.09     38.84 o 
 -15   0   6     2127.54     1980.85    235.90 o 
 -14   0   6    12616.26    13191.45    603.43 o 
 -13   0   6      220.72      264.99    102.37 o 
 -12   0   6     8213.99     7456.20    407.58 o 
 -11   0   6      724.42      535.71    125.26 o 
 -10   0   6      227.05      329.37    106.51 o 
  -9   0   6     3393.09     3379.89    239.08 o 
  -8   0   6     1942.22     1891.99    181.70 o 
  -7   0   6    17111.93    18024.60    466.14 o 
  -6   0   6    14277.33    13312.44    370.37 o 
  -5   0   6    33984.80    33278.21    857.29 o 
  -4   0   6    27459.12    29190.12    667.28 o 
  -3   0   6    10451.64    11094.81    314.35 o 
  -2   0   6    20819.44    20666.95    495.71 o 
  -1   0   6     1199.97     1254.30     86.98 o 
   0   0   6     7719.48     6962.93    365.46 o 
   1   0   6     2905.11     2937.81    228.59 o 
   2   0   6       35.92       -3.66     54.52 o 
   3   0   6     8314.35     8220.34    422.53 o 
   4   0   6     3323.65     3526.77    263.24 o 
   5   0   6    31947.81    30869.98   1091.13 o 
   6   0   6    11030.03     9811.41    494.70 o 
   7   0   6    16161.22    14363.34    638.24 o 
   8   0   6     9397.45     9489.50    492.63 o 
   9   0   6     7741.12     6997.11    411.24 o 
  10   0   6     2057.13     2132.23    241.78 o 
  11   0   6     1210.11     1295.73    313.87 o 
  12   0   6      233.32      190.52     70.74 o 
  13   0   6      485.85      257.07    111.51 o 
  14   0   6     3465.19     3629.05    209.23 o 
 -15   1   6       45.71      109.24     66.02 o 
 -14   1   6     1229.09     1305.23    167.31 o 
 -13   1   6      514.40      357.24     78.45 o 
 -12   1   6     7461.04     7540.12    289.27 o 
 -11   1   6     2841.94     2882.66    166.30 o 
 -10   1   6    13780.17    13608.11    403.12 o 
  -9   1   6     1812.95     1798.39    129.83 o 
  -8   1   6    14164.39    14192.38    398.12 o 
  -7   1   6       99.78      153.86     34.16 o 
  -6   1   6     7091.84     7150.33    172.72 o 
  -5   1   6      179.78      166.60     34.96 o 
  -4   1   6     1977.44     2045.31    209.12 o 
  -3   1   6    11419.65    11281.83    225.38 o 
  -2   1   6      162.81      263.58     35.29 o 
  -1   1   6    14440.42    14434.32    262.46 o 
   0   1   6     4602.35     5019.34    185.55 o 
   1   1   6    10442.68    10699.03    345.05 o 
   2   1   6     4461.79     4755.03    213.74 o 
   3   1   6     4155.39     4315.91    207.77 o 
   4   1   6     5853.88     5927.40    250.20 o 
   5   1   6      652.10      981.35    115.57 o 
   6   1   6      225.18      144.97    125.98 o 
   7   1   6       69.16       41.20     50.35 o 
   8   1   6       44.92       -2.27     85.60 o 
   9   1   6     2269.10     2022.94    263.09 o 
  10   1   6     1770.84     1652.43    154.03 o 
  11   1   6     5243.04     4879.16    160.73 o 
  12   1   6     1565.85     1521.18     98.68 o 
  13   1   6     5426.76     4886.51    177.66 o 
  14   1   6      987.51      853.50     98.47 o 
 -15   2   6     2542.13     2863.87    196.80 o 
 -14   2   6      925.71     1044.18    170.65 o 
 -13   2   6     3730.70     3662.40    200.40 o 
 -12   2   6     2862.55     2663.87    169.18 o 
 -11   2   6     2219.68     2109.13    151.98 o 
 -10   2   6       67.99       77.24     85.60 o 
  -9   2   6     1314.49     1292.48    115.21 o 
  -8   2   6      720.20      621.07     65.18 o 
  -7   2   6      237.82      304.59     47.81 o 
  -6   2   6      212.11      162.74     35.71 o 
  -5   2   6     1105.82     1170.74     69.56 o 
  -4   2   6      437.98      388.36     44.93 o 
  -3   2   6     1071.03     1103.43     64.48 o 
  -2   2   6      845.44      967.35     58.96 o 
  -1   2   6       27.62       10.32     22.36 o 
   0   2   6      418.94      438.07     49.80 o 
   1   2   6       16.09      -18.16     32.91 o 
   2   2   6      595.87      386.22     99.11 o 
   3   2   6        2.06      -18.56     40.85 o 
   4   2   6     6794.37     6163.78    413.70 o 
   5   2   6      271.89      320.71     74.30 o 
   6   2   6     4583.24     4960.04    230.58 o 
   7   2   6       26.03       83.60     58.39 o 
   8   2   6      854.17      950.86    117.56 o 
   9   2   6      328.16      278.56     56.94 o 
  10   2   6        9.73        9.66     46.53 o 
  11   2   6        1.60      -24.66     31.48 o 
  12   2   6       10.82      -12.44     40.90 o 
  13   2   6        1.06        2.48     46.47 o 
  14   2   6        0.59       74.51     63.93 o 
 -15   3   6       85.99       56.95     94.42 o 
 -14   3   6      986.74     1017.78    157.93 o 
 -13   3   6     4675.77     4042.74    210.76 o 
 -12   3   6     2197.06     2030.15    155.22 o 
 -11   3   6    17093.41    16612.79    725.27 o 
 -10   3   6     5615.55     5296.67    317.93 o 
  -9   3   6    18787.63    19206.21    619.32 o 
  -8   3   6     2551.20     2444.83    110.96 o 
  -7   3   6    12763.12    13256.60    302.70 o 
  -6   3   6       90.44      122.34     32.72 o 
  -5   3   6     3784.63     3704.42    144.76 o 
  -4   3   6     1642.91     1770.92     81.07 o 
  -3   3   6       18.48       72.95     27.34 o 
  -2   3   6     8932.56     9492.18    200.52 o 
  -1   3   6     3253.57     3002.42    116.35 o 
   0   3   6    12507.36    12748.08    290.14 o 
   1   3   6     8816.42     8842.86    659.14 o 
   2   3   6    17882.20    18940.87    526.23 o 
   3   3   6     4057.15     3974.73    198.45 o 
   4   3   6     2751.54     3056.47    178.59 o 
   5   3   6     2660.23     2680.29    168.98 o 
   6   3   6      607.99      558.00     95.71 o 
   7   3   6      159.56       57.56     63.11 o 
   8   3   6     1994.96     2080.16    160.69 o 
   9   3   6      680.57      594.92    101.43 o 
  10   3   6     5848.35     6046.87    272.26 o 
  11   3   6     2050.33     1794.04    282.56 o 
  12   3   6     7101.74     7676.11    252.22 o 
  13   3   6     2373.73     2319.45    144.14 o 
  14   3   6     4409.66     4207.22    372.13 o 
 -14   4   6     2428.25     2140.38    169.94 o 
 -13   4   6    13736.71    13557.25    430.88 o 
 -12   4   6      204.43      214.44     65.87 o 
 -11   4   6     2436.46     2787.19    163.37 o 
 -10   4   6      666.04      758.88    169.61 o 
  -9   4   6      121.24      135.99     41.46 o 
  -8   4   6     7404.19     7937.67    218.22 o 
  -7   4   6     7114.19     7046.06    321.66 o 
  -6   4   6     9683.89     9936.95    296.70 o 
  -5   4   6     9940.61    10315.75    221.45 o 
  -4   4   6    10855.65    10630.75    227.87 o 
  -3   4   6    17593.04    18382.41    331.27 o 
  -2   4   6     7095.04     7164.37    167.78 o 
  -1   4   6    11408.96    11423.66    271.09 o 
   0   4   6      140.24      120.03     33.66 o 
   1   4   6      706.46      797.80     64.01 o 
   2   4   6     5645.78     5848.67    245.81 o 
   3   4   6      617.80      500.93     86.70 o 
   4   4   6    13698.81    13348.88    419.48 o 
   5   4   6     6387.93     6184.36    260.77 o 
   6   4   6    17730.13    16724.55    495.94 o 
   7   4   6    12007.37    11717.78    393.06 o 
   8   4   6    17223.80    16929.71    507.75 o 
   9   4   6     7283.35     6584.09    465.53 o 
  10   4   6     5668.45     5806.89    265.41 o 
  11   4   6     1316.98     1042.88    129.57 o 
  12   4   6      129.72      160.47     59.43 o 
  13   4   6      384.59      360.91    140.92 o 
 -14   5   6       57.86       75.35     64.75 o 
 -13   5   6     1633.93     1567.02    146.56 o 
 -12   5   6      243.16      216.06     67.44 o 
 -11   5   6     5758.60     5471.98    310.38 o 
 -10   5   6     1169.80     1053.08    129.40 o 
  -9   5   6     8083.95     7645.86    218.88 o 
  -8   5   6     2776.58     2965.58    124.72 o 
  -7   5   6     4969.25     4911.64    163.24 o 
  -6   5   6       77.76       72.53     33.13 o 
  -5   5   6     4207.54     4371.56    130.23 o 
  -4   5   6     2806.50     2926.59    103.43 o 
  -3   5   6      416.75      485.95     67.94 o 
  -2   5   6     8404.98     8150.49    326.55 o 
  -1   5   6      301.96      295.70     46.52 o 
   0   5   6     6117.98     6222.34    225.97 o 
   1   5   6     4646.61     4605.94    150.63 o 
   2   5   6     3282.29     3223.72    178.59 o 
   3   5   6     2207.69     2365.04    197.19 o 
   4   5   6      261.81       89.74     53.43 o 
   5   5   6     1295.10     1369.83    132.35 o 
   6   5   6       26.62      -14.50     43.99 o 
   7   5   6      181.35       38.15     86.95 o 
   8   5   6      436.01      443.96     89.97 o 
   9   5   6     1374.01     1348.77    214.60 o 
  10   5   6     1623.91     1339.09    169.61 o 
  11   5   6      882.03      844.29    119.77 o 
  12   5   6     2437.98     1958.92    132.67 o 
  13   5   6      439.22      382.45    129.08 o 
 -13   6   6       19.02       53.48     55.70 o 
 -12   6   6     1760.62     1708.87    149.45 o 
 -11   6   6      575.68      456.69    109.69 o 
 -10   6   6      845.70      842.84    105.21 o 
  -9   6   6     3364.20     3217.56    135.35 o 
  -8   6   6       10.51       42.94     33.36 o 
  -7   6   6      231.22      217.97     51.53 o 
  -6   6   6     2643.00     2648.86    154.45 o 
  -5   6   6     2296.62     2565.73     99.44 o 
  -4   6   6     2562.02     2621.59     99.51 o 
  -3   6   6     1012.38     1070.05     78.91 o 
  -2   6   6     2803.86     2927.52    123.19 o 
  -1   6   6      215.70      150.03     61.10 o 
   0   6   6     1481.47     1473.48     87.64 o 
   1   6   6      257.49      261.56     45.77 o 
   2   6   6     1841.21     1669.26    139.04 o 
   3   6   6     1182.26     1086.53    118.83 o 
   4   6   6       30.89       64.03     48.40 o 
   5   6   6     2792.22     3060.25    185.66 o 
   6   6   6      585.34      470.67     89.62 o 
   7   6   6     2495.88     2615.92    174.75 o 
   8   6   6       18.68       62.72     62.08 o 
   9   6   6     1062.05      907.23    119.13 o 
  10   6   6      209.48      200.46     73.06 o 
  11   6   6      110.73      100.17     69.10 o 
  12   6   6       74.54      -21.14     85.52 o 
  13   6   6        9.81      -15.88     50.11 o 
 -13   7   6     2660.56     2624.25    408.85 o 
 -12   7   6     7899.72     8237.35    316.18 o 
 -11   7   6     5487.60     4946.83    230.05 o 
 -10   7   6    17861.39    17610.86    398.21 o 
  -9   7   6     5740.16     5404.04    182.87 o 
  -8   7   6    10746.58    10829.50    276.40 o 
  -7   7   6     2420.70     2602.73    118.41 o 
  -6   7   6     9901.96     9595.31    247.08 o 
  -5   7   6       14.15       -6.51     27.68 o 
  -4   7   6       55.71       64.30     29.97 o 
  -3   7   6     4600.34     4795.31    138.22 o 
  -2   7   6     2063.52     2027.38    105.53 o 
  -1   7   6    11056.56    10817.79    271.40 o 
   0   7   6     8280.18     8655.46    232.55 o 
   1   7   6    13491.19    13754.63    319.47 o 
   2   7   6    10755.41    10425.58    262.50 o 
   3   7   6    15409.19    16070.02    481.27 o 
   4   7   6     4750.05     4023.89    206.93 o 
   5   7   6     2317.35     2539.88    168.90 o 
   6   7   6      196.30      183.51    109.45 o 
   7   7   6      691.82      925.23    128.60 o 
   8   7   6      362.30      303.44     79.34 o 
   9   7   6     3403.08     3604.57    244.41 o 
  10   7   6     1498.18     1361.68    209.04 o 
  11   7   6     5337.18     5564.89    262.71 o 
  12   7   6     2751.26     2616.54    274.53 o 
 -12   8   6     2825.85     3327.38    743.08 o 
 -11   8   6      351.35      349.49     80.84 o 
 -10   8   6      108.61       69.00     43.05 o 
  -9   8   6     4530.63     4322.50    165.39 o 
  -8   8   6     1514.07     1441.34     98.74 o 
  -7   8   6     5242.12     4981.47    170.70 o 
  -6   8   6    15601.02    15299.28    345.91 o 
  -5   8   6    10004.14    10102.66    255.75 o 
  -4   8   6    10663.79    10917.73    235.17 o 
  -3   8   6     7283.18     7418.03    181.40 o 
  -2   8   6     7026.54     7808.98    222.22 o 
  -1   8   6     2480.22     2330.09    175.01 o 
   0   8   6     1387.08     1413.61     92.98 o 
   1   8   6        1.67       66.10     45.07 o 
   2   8   6        8.56       61.33     54.32 o 
   3   8   6     3937.66     4323.83    257.68 o 
   4   8   6     4353.43     4171.15    214.73 o 
   5   8   6    14646.86    14890.16    473.00 o 
   6   8   6     8365.95     8361.79    327.55 o 
   7   8   6    10349.20    10580.76    375.60 o 
   8   8   6     2072.63     1625.65    149.78 o 
   9   8   6     4395.23     4703.54    238.19 o 
  10   8   6     1998.66     1824.57    160.42 o 
  11   8   6      486.48      506.84     99.98 o 
 -11   9   6      273.67      235.05    118.90 o 
 -10   9   6     1522.62     1571.08    135.83 o 
  -9   9   6      263.45      194.38     48.79 o 
  -8   9   6      780.61      710.73     76.91 o 
  -7   9   6       14.08       -1.07     31.75 o 
  -6   9   6     1867.74     1883.83    108.83 o 
  -5   9   6      270.16      345.11     55.40 o 
  -4   9   6        1.24       18.25     30.08 o 
  -3   9   6     3115.05     3337.16    136.70 o 
  -2   9   6       27.15      110.10     38.85 o 
  -1   9   6     1385.57     1431.11    103.01 o 
   0   9   6      113.45       82.00     56.55 o 
   1   9   6      390.64      548.99     65.93 o 
   2   9   6      650.66      681.55     71.16 o 
   3   9   6      754.82      744.02     72.58 o 
   4   9   6     1567.45     1594.45    143.62 o 
   5   9   6       33.51       13.24     87.75 o 
   6   9   6        9.71      -56.72     38.46 o 
   7   9   6      104.44      130.90     64.46 o 
   8   9   6       82.19      115.80    149.27 o 
   9   9   6      255.09      189.32     71.25 o 
  10   9   6       43.09       87.25     76.78 o 
 -10  10   6      119.41      142.48     50.47 o 
  -9  10   6        7.31       -3.20     36.49 o 
  -8  10   6     2182.48     2485.69    141.26 o 
  -7  10   6     1579.61     1316.68    119.49 o 
  -6  10   6     3314.45     3814.81    150.91 o 
  -5  10   6     2642.11     2608.59    121.12 o 
  -4  10   6     2379.43     2467.13    117.51 o 
  -3  10   6     2134.64     2260.57    117.07 o 
  -2  10   6      670.71      671.18     94.28 o 
  -1  10   6      911.60     1011.89     84.29 o 
   0  10   6      103.04      106.40     39.43 o 
   1  10   6       88.59      116.11     40.24 o 
   2  10   6     1970.72     2072.72    112.64 o 
   3  10   6      483.84      229.06     55.15 o 
   4  10   6     2623.15     2493.62    170.46 o 
   5  10   6      864.64      781.19    112.27 o 
   6  10   6     2643.33     2476.30    215.87 o 
   7  10   6     2728.49     2584.88    179.24 o 
   8  10   6     2436.83     2376.46    180.87 o 
   9  10   6      802.25      802.06    120.86 o 
  -9  11   6    10783.69    11176.19    307.27 o 
  -8  11   6     4679.37     4373.29    259.63 o 
  -7  11   6     5974.29     6469.54    211.88 o 
  -6  11   6      672.27      573.21     72.53 o 
  -5  11   6      727.12      603.29    170.19 o 
  -4  11   6      203.03      210.48     49.21 o 
  -3  11   6      513.77      514.16    147.92 o 
  -2  11   6     5619.27     5792.89    194.15 o 
  -1  11   6     4849.68     4703.97    172.93 o 
   0  11   6     9258.72     9363.41    512.48 o 
   1  11   6     6886.20     7362.91    224.60 o 
   2  11   6     9685.78     9295.29    298.14 o 
   3  11   6     6600.68     6133.20    201.88 o 
   4  11   6     2328.56     2547.85    177.65 o 
   5  11   6     1829.47     1489.45    181.30 o 
   6  11   6      960.72      829.07    118.55 o 
   7  11   6        0.53       55.47     57.53 o 
   8  11   6      940.37     1009.76    131.50 o 
  -7  12   6     2262.23     2365.47    134.16 o 
  -6  12   6     3616.08     3586.81    154.26 o 
  -5  12   6     4699.60     4751.07    175.78 o 
  -4  12   6     3005.20     2821.74    168.13 o 
  -3  12   6     6352.69     6687.58    261.51 o 
  -2  12   6     5059.28     5206.65    186.40 o 
  -1  12   6     3147.16     3057.97    194.38 o 
   0  12   6      973.51     1108.71     94.17 o 
   1  12   6        0.85       30.98     35.63 o 
   2  12   6      648.40      538.70    123.30 o 
   3  12   6     1822.24     1884.90    131.72 o 
   4  12   6     3805.01     3840.98    220.25 o 
   5  12   6     1600.19     1391.19    145.84 o 
   6  12   6     6436.49     7419.24    537.22 o 
  -5  13   6        5.23       -2.39     38.33 o 
  -4  13   6        6.30      -31.12     42.84 o 
  -3  13   6      109.44       15.71     44.04 o 
  -2  13   6      390.38      583.78     90.71 o 
  -1  13   6        0.52       28.34     37.15 o 
   0  13   6       21.59       24.19     37.97 o 
   1  13   6        0.51       -1.63     36.77 o 
   2  13   6      197.73      144.03     49.26 o 
   3  13   6      100.94      109.45     75.70 o 
   4  13   6      108.50      143.36     51.23 o 
 -13   1   7     3602.93     3328.94    200.14 o 
 -12   1   7     2161.82     2075.78    159.65 o 
 -11   1   7     1356.36     1407.58    133.37 o 
 -10   1   7      132.71       70.94     52.88 o 
  -9   1   7      193.13      287.18    121.85 o 
  -8   1   7      342.81      412.65    101.98 o 
  -7   1   7     1223.40     1285.51     91.38 o 
  -6   1   7     3560.97     3490.68    145.60 o 
  -5   1   7     6243.04     6516.68    170.18 o 
  -4   1   7     6021.62     6398.38    164.79 o 
  -3   1   7     7539.39     7519.64    213.34 o 
  -2   1   7     2562.08     2866.95    272.23 o 
  -1   1   7     3956.18     3884.41    200.83 o 
   0   1   7     1173.68     1184.30    126.36 o 
   1   1   7      237.95      266.58     75.09 o 
   2   1   7       47.68      105.18     61.04 o 
   3   1   7      263.29      510.53     97.32 o 
   4   1   7      143.39       98.14     60.87 o 
   5   1   7     2261.23     2050.09    204.59 o 
   6   1   7     3238.52     2966.14    267.85 o 
   7   1   7     3710.38     3599.58    329.85 o 
   8   1   7     5092.89     5154.08    259.03 o 
   9   1   7     2559.03     2441.85    188.78 o 
  10   1   7     2185.67     2161.01    181.13 o 
  11   1   7      638.21      538.95     81.76 o 
  12   1   7      324.48      301.46     71.47 o 
 -13   2   7      998.46      992.28    152.29 o 
 -12   2   7     2623.65     2547.20    174.37 o 
 -11   2   7     6603.47     5904.60    250.69 o 
 -10   2   7    11455.15    11151.28    668.68 o 
  -9   2   7    15668.58    15640.08    445.00 o 
  -8   2   7    13920.02    14123.74    405.72 o 
  -7   2   7    12456.78    12536.49    302.87 o 
  -6   2   7     4246.98     4630.80    142.19 o 
  -5   2   7     2657.99     2767.65    107.10 o 
  -4   2   7      158.59      171.21     37.56 o 
  -3   2   7      131.73      181.34     46.52 o 
  -2   2   7     2557.13     2574.34    166.53 o 
  -1   2   7     5874.23     6339.43    267.37 o 
   0   2   7     8471.36     8788.13    327.53 o 
   1   2   7    13714.33    14368.79    450.77 o 
   2   2   7    16060.06    16258.54    557.88 o 
   3   2   7    14665.66    13917.89    510.51 o 
   4   2   7    11710.10    11737.90    404.40 o 
   5   2   7     5152.66     4732.23    422.76 o 
   6   2   7     2691.26     2733.92    259.75 o 
   7   2   7      360.76      357.31     87.63 o 
   8   2   7        5.70      -49.81     48.49 o 
   9   2   7      760.19      683.31    116.67 o 
  10   2   7     2678.36     2751.95    204.08 o 
  11   2   7     3987.27     3752.13    227.92 o 
  12   2   7     5180.38     5325.89    473.60 o 
 -13   3   7     2596.94     2338.79    246.47 o 
 -12   3   7     1881.37     1921.19    158.26 o 
 -11   3   7     2855.60     2997.86    180.89 o 
 -10   3   7      510.78      494.99    102.61 o 
  -9   3   7       97.94       61.64     51.06 o 
  -8   3   7      110.40       84.81     50.18 o 
  -7   3   7     1798.16     1993.62    161.14 o 
  -6   3   7     2636.97     3034.54    128.74 o 
  -5   3   7     2618.48     2742.02    108.41 o 
  -4   3   7     4196.80     4869.31    173.57 o 
  -3   3   7     1838.01     2066.69    109.66 o 
  -2   3   7     3629.83     4075.17    257.66 o 
  -1   3   7     3206.40     2793.57    176.78 o 
   0   3   7     3117.38     3219.07    187.92 o 
   1   3   7     2490.90     2166.46    378.73 o 
   2   3   7       58.50       47.74     55.95 o 
   3   3   7       49.50       61.47     76.54 o 
   4   3   7     1387.99     1591.33    150.75 o 
   5   3   7     2103.48     2042.00    194.73 o 
   6   3   7     4717.99     4316.72    229.34 o 
   7   3   7     3050.90     3126.38    304.73 o 
   8   3   7     3454.12     3131.17    282.24 o 
   9   3   7     2727.77     3034.02    240.75 o 
  10   3   7     1511.33     1116.10    144.61 o 
  11   3   7     1299.98     1347.08    157.36 o 
  12   3   7      448.70      365.66    103.98 o 
 -12   4   7      446.62      406.46     86.81 o 
 -11   4   7      115.58      106.75     61.37 o 
 -10   4   7     1027.51     1145.60    310.54 o 
  -9   4   7      111.85      140.95     75.27 o 
  -8   4   7      149.84      148.97     45.14 o 
  -7   4   7      122.64      166.46     44.21 o 
  -6   4   7      509.58      498.10     62.69 o 
  -5   4   7      437.62      480.28     54.48 o 
  -4   4   7      397.16      330.99     57.37 o 
  -3   4   7        0.27        5.92     41.02 o 
  -2   4   7       19.22       41.05     34.85 o 
  -1   4   7     1115.00     1230.45    181.46 o 
   0   4   7      169.64      170.48     67.44 o 
   1   4   7     1438.29     1609.21    147.92 o 
   2   4   7      534.91      340.01     79.95 o 
   3   4   7     1186.77      977.46    122.34 o 
   4   4   7      198.46      322.37    181.78 o 
   5   4   7       97.64       39.40     57.78 o 
   6   4   7      433.23      621.16    207.45 o 
   7   4   7        0.33       28.54     54.29 o 
   8   4   7        2.61       -8.84     57.14 o 
   9   4   7       51.80      123.96     72.55 o 
  10   4   7      121.16      181.52     82.06 o 
  11   4   7      163.51      115.46    109.76 o 
 -12   5   7     5650.43     5555.14    253.98 o 
 -11   5   7      549.87      555.73     96.69 o 
 -10   5   7      720.88      698.60    102.77 o 
  -9   5   7        8.33       41.06     46.20 o 
  -8   5   7      168.34      148.13     46.74 o 
  -7   5   7     1745.99     1641.19    193.42 o 
  -6   5   7     3286.11     3334.31    135.96 o 
  -5   5   7     8370.51     8612.74    232.33 o 
  -4   5   7     8080.02     8541.45    242.20 o 
  -3   5   7     9851.31     9890.48    263.89 o 
  -2   5   7    11150.55    11342.28    288.09 o 
  -1   5   7     7414.15     6782.04    283.07 o 
   0   5   7     5191.45     5372.98    251.01 o 
   1   5   7     1116.81     1126.26    129.93 o 
   2   5   7       99.27       49.62     56.26 o 
   3   5   7      114.05      144.77     65.35 o 
   4   5   7     1134.82     1233.63    138.42 o 
   5   5   7     4250.22     4017.46    222.80 o 
   6   5   7     4990.06     4898.58    442.63 o 
   7   5   7     7000.31     6823.08    303.02 o 
   8   5   7     4740.93     4385.45    240.34 o 
   9   5   7     4641.30     4736.76    253.02 o 
  10   5   7     2975.66     2693.42    201.42 o 
  11   5   7     2341.02     2030.63    181.81 o 
 -11   6   7     5726.85     5269.02    242.51 o 
 -10   6   7    10745.59    11066.42    368.70 o 
  -9   6   7     9787.70     9560.49    266.93 o 
  -8   6   7    10563.19    10965.38    287.43 o 
  -7   6   7     5324.53     5722.79    207.75 o 
  -6   6   7     6228.74     6349.83    198.15 o 
  -5   6   7     1665.59     1809.86    104.29 o 
  -4   6   7     1577.17     1515.25    130.92 o 
  -3   6   7     1059.62     1077.21    134.42 o 
  -2   6   7     2117.84     2573.70    125.00 o 
  -1   6   7     5489.05     5783.97    190.96 o 
   0   6   7     8821.50     9216.92    345.02 o 
   1   6   7     8790.42     8671.34    577.20 o 
   2   6   7    10382.75    11398.61    418.23 o 
   3   6   7    10342.18    10060.67    374.51 o 
   4   6   7     5115.40     4783.57    246.05 o 
   5   6   7     4714.38     5177.59    256.79 o 
   6   6   7     1306.40     1053.04    132.24 o 
   7   6   7      919.99      900.28    127.30 o 
   8   6   7        7.98       -7.41     54.78 o 
   9   6   7      439.99      327.29     92.25 o 
  10   6   7     1776.08     1650.65    166.08 o 
 -11   7   7       22.68       60.33     60.49 o 
 -10   7   7       30.59      -33.31     47.26 o 
  -9   7   7      174.00      172.50     52.12 o 
  -8   7   7        1.38      -31.02     33.02 o 
  -7   7   7      431.12      420.89     63.76 o 
  -6   7   7      676.61      684.85     73.44 o 
  -5   7   7     1193.45     1479.39    329.69 o 
  -4   7   7     1001.13     1085.31    128.76 o 
  -3   7   7     1066.63     1130.33     91.99 o 
  -2   7   7     1924.84     1904.23    111.02 o 
  -1   7   7      808.53      806.65     78.78 o 
   0   7   7      709.06      586.56    100.81 o 
   1   7   7       67.62       64.09     67.48 o 
   2   7   7       10.00        0.23     48.44 o 
   3   7   7        9.49      -35.79     46.60 o 
   4   7   7       19.06      -13.08     47.38 o 
   5   7   7      397.90      236.93    159.76 o 
   6   7   7      482.92      358.87     86.40 o 
   7   7   7     1104.95     1110.16    140.42 o 
   8   7   7      483.60      610.53    110.75 o 
   9   7   7      704.99      589.62    111.09 o 
  10   7   7      336.75      264.49     93.88 o 
 -10   8   7     1058.17      925.49    116.98 o 
  -9   8   7     2494.93     2257.86    177.88 o 
  -8   8   7      700.57      776.89     83.69 o 
  -7   8   7     1422.49     1497.46    104.93 o 
  -6   8   7      395.94      455.84     64.15 o 
  -5   8   7      199.09      119.55     54.18 o 
  -4   8   7        1.64       28.17     43.82 o 
  -3   8   7       69.36       52.66     36.72 o 
  -2   8   7      751.30      823.86     82.12 o 
  -1   8   7      400.19      399.66     61.88 o 
   0   8   7     3043.49     3047.20    194.65 o 
   1   8   7     1171.34     1088.58    132.64 o 
   2   8   7     2477.11     2599.73    187.07 o 
   3   8   7     1376.53     1080.49    134.34 o 
   4   8   7     1159.70     1024.93    132.29 o 
   5   8   7      546.27      344.12     98.08 o 
   6   8   7      289.15      343.82    116.36 o 
   7   8   7      174.02      345.28    106.98 o 
   8   8   7        4.74        9.30     57.41 o 
   9   8   7        6.44       -0.57     58.90 o 
  -9   9   7       92.71       86.13     46.88 o 
  -8   9   7      275.56      187.92     54.83 o 
  -7   9   7      395.58      421.40     71.07 o 
  -6   9   7     2528.54     2522.78    158.83 o 
  -5   9   7     5150.91     5341.84    264.44 o 
  -4   9   7     7320.83     7833.61    591.03 o 
  -3   9   7     6410.81     6548.82    307.88 o 
  -2   9   7     7676.00     8542.37    251.00 o 
  -1   9   7     4266.59     3990.61    161.14 o 
   0   9   7     1942.92     1902.30    113.91 o 
   1   9   7      623.93      538.55    103.08 o 
   2   9   7       46.26      -14.57     46.05 o 
   3   9   7      148.96      137.60     65.81 o 
   4   9   7     2007.13     2375.09    369.59 o 
   5   9   7     1628.44     1622.05    160.19 o 
   6   9   7     4663.12     4505.13    385.09 o 
   7   9   7     5244.04     5619.16    313.48 o 
   8   9   7     5774.51     5557.24    280.02 o 
  -7  10   7     5533.34     5847.95    204.14 o 
  -6  10   7     2410.54     2245.72    157.10 o 
  -5  10   7     2827.08     2912.35    167.64 o 
  -4  10   7      167.46      185.23    109.29 o 
  -3  10   7        4.10       21.21     63.35 o 
  -2  10   7     2109.13     2170.25    139.55 o 
  -1  10   7     2956.82     2985.99    142.33 o 
   0  10   7     5463.52     5838.13    202.39 o 
   1  10   7     4827.12     4632.73    241.51 o 
   2  10   7     5773.21     5723.51    273.77 o 
   3  10   7     5604.70     5784.49    280.46 o 
   4  10   7     5047.41     5362.21    270.33 o 
   5  10   7     2161.88     2152.37    182.91 o 
   6  10   7     1613.93     1903.81    177.87 o 
  -5  11   7       53.24      101.77    100.15 o 
  -4  11   7       24.07      -28.35     42.82 o 
  -3  11   7      217.74      165.58     60.88 o 
  -2  11   7       87.37        4.05     38.04 o 
  -1  11   7      392.65      329.57     60.89 o 
   0  11   7       69.72       52.93     40.91 o 
   1  11   7        9.96        9.75     51.79 o 
   2  11   7       13.40       44.73     56.71 o 
   3  11   7      105.71      198.32     76.34 o 
   4  11   7      221.88      130.69     70.46 o 
 -10   0   8     5291.10     5689.31    349.24 o 
  -9   0   8      151.93      233.68     99.19 o 
  -8   0   8      655.44      624.09    133.21 o 
  -7   0   8     2131.05     2073.05    197.75 o 
  -6   0   8      877.58     1040.28    112.07 o 
  -5   0   8     7240.37     7335.86    424.75 o 
  -4   0   8     5611.67     5769.27    369.91 o 
  -3   0   8    10162.60    10173.05    520.92 o 
  -2   0   8     6498.72     6224.71    392.16 o 
  -1   0   8    13139.06    14276.06    657.16 o 
   0   0   8     5739.09     5461.04    372.93 o 
   1   0   8     8507.50     9472.50    517.43 o 
   2   0   8     3057.02     2463.94    270.24 o 
   3   0   8     1059.64      881.61    184.24 o 
   4   0   8        3.29      -59.29     74.08 o 
   5   0   8     1724.55     1774.67    250.84 o 
   6   0   8      790.81      683.07    172.48 o 
   7   0   8     6857.32     6366.02    435.40 o 
   8   0   8     5481.23     4889.89    381.83 o 
   9   0   8     6493.16     6662.17    449.23 o 
 -10   1   8     1240.00     1454.88    135.85 o 
  -9   1   8     5567.97     5593.70    237.57 o 
  -8   1   8     6051.92     6119.83    244.56 o 
  -7   1   8     4871.33     5056.38    295.59 o 
  -6   1   8     3884.15     4290.81    200.99 o 
  -5   1   8      860.71      816.28    183.44 o 
  -4   1   8      743.32      949.97    124.16 o 
  -3   1   8       66.95       76.67     60.09 o 
  -2   1   8      658.25      563.65    233.84 o 
  -1   1   8     1535.37     1591.87    155.05 o 
   0   1   8      224.39      235.89    130.03 o 
   1   1   8     3810.19     2887.23    200.78 o 
   2   1   8     2172.58     2212.32    183.57 o 
   3   1   8     6348.27     6405.38    295.93 o 
   4   1   8     2560.07     2315.78    188.77 o 
   5   1   8     2530.66     2667.05    206.26 o 
   6   1   8      455.76      653.61    218.65 o 
   7   1   8     1276.60     1254.84    217.78 o 
   8   1   8       17.71       -0.33     63.82 o 
   9   1   8       48.57      -29.88     67.02 o 
 -10   2   8      671.18      707.89    131.70 o 
  -9   2   8      447.62      361.99     78.72 o 
  -8   2   8       99.81       47.45     80.99 o 
  -7   2   8     1893.90     2177.90    204.19 o 
  -6   2   8      115.15      203.44     71.06 o 
  -5   2   8      616.20      584.91    105.15 o 
  -4   2   8      940.05     1050.59    130.39 o 
  -3   2   8        2.78       31.31     57.70 o 
  -2   2   8      266.77      228.42     78.20 o 
  -1   2   8       16.50       -8.28     50.93 o 
   0   2   8       32.79       14.94     55.37 o 
   1   2   8       11.59      -34.03     78.29 o 
   2   2   8        3.60       22.86     64.38 o 
   3   2   8       84.36       16.13     60.71 o 
   4   2   8      162.98      123.73     68.59 o 
   5   2   8      122.30       85.83     74.36 o 
   6   2   8      356.55       77.34     65.89 o 
   7   2   8        8.47      -30.73     60.61 o 
   8   2   8       34.89      -15.66     62.87 o 
   9   2   8       45.89       83.54     72.82 o 
 -10   3   8     4370.12     4533.99    280.81 o 
  -9   3   8     4268.96     4518.96    214.36 o 
  -8   3   8     6096.25     6356.97    253.32 o 
  -7   3   8     3999.40     3956.67    158.72 o 
  -6   3   8     4025.62     4571.77    208.33 o 
  -5   3   8     4354.13     4369.53    198.37 o 
  -4   3   8      537.66      392.11     87.11 o 
  -3   3   8      821.81      860.29    121.83 o 
  -2   3   8     1287.48     1138.29    294.88 o 
  -1   3   8      178.61      218.06     81.21 o 
   0   3   8     4858.55     4738.20    258.16 o 
   1   3   8     2762.75     2652.39    195.28 o 
   2   3   8     5492.19     5872.90    449.55 o 
   3   3   8     4744.47     4676.04    248.47 o 
   4   3   8     6693.09     7001.05    493.66 o 
   5   3   8     2824.35     2911.32    210.97 o 
   6   3   8     2341.69     2265.93    191.87 o 
   7   3   8      244.85      219.33    142.19 o 
   8   3   8      425.31      385.65    101.81 o 
   9   3   8        9.40        4.67     72.31 o 
  -9   4   8     1974.44     2029.92    266.03 o 
  -8   4   8      390.92      283.00    106.90 o 
  -7   4   8       13.53       37.29     61.84 o 
  -6   4   8     2555.27     2436.77    154.94 o 
  -5   4   8     3864.02     3888.95    343.68 o 
  -4   4   8    11176.73    11861.89    414.29 o 
  -3   4   8     6318.44     6689.56    295.90 o 
  -2   4   8    10709.28    11120.82    708.34 o 
  -1   4   8     6235.98     6397.91    290.79 o 
   0   4   8     8284.71     8611.96    346.84 o 
   1   4   8     2821.01     2198.99    238.13 o 
   2   4   8      967.66     1032.98    137.17 o 
   3   4   8       67.84       39.74     61.16 o 
   4   4   8      296.86      247.23     84.60 o 
   5   4   8     1037.33      784.24    138.06 o 
   6   4   8     5264.88     4916.89    264.64 o 
   7   4   8     4098.51     4245.09    249.84 o 
   8   4   8     6590.71     6546.34    316.79 o 
  -9   5   8     1205.41     1142.08    123.69 o 
  -8   5   8     2101.11     2212.18    156.45 o 
  -7   5   8      852.66      761.00    103.75 o 
  -6   5   8     1131.91     1305.69    121.23 o 
  -5   5   8     2060.27     1949.68    383.58 o 
  -4   5   8       55.20       46.90     63.36 o 
  -3   5   8       57.21       66.10     67.85 o 
  -2   5   8      295.39      156.48    104.60 o 
  -1   5   8       29.92       62.06     85.60 o 
   0   5   8     1388.95     1391.01    153.38 o 
   1   5   8      422.05      267.29     83.15 o 
   2   5   8     2294.47     2575.57    204.98 o 
   3   5   8     1013.54     1007.35    141.41 o 
   4   5   8     4867.18     5413.32    277.76 o 
   5   5   8     1003.48      720.82    122.57 o 
   6   5   8     1140.85     1257.70    156.53 o 
   7   5   8       85.78       64.13     73.67 o 
   8   5   8       64.54      135.40     78.83 o 
  -8   6   8      566.64      420.33     88.59 o 
  -7   6   8      857.79      872.35    110.71 o 
  -6   6   8      205.36      151.98     71.30 o 
  -5   6   8      802.97      987.39    108.22 o 
  -4   6   8      313.85      365.73     76.02 o 
  -3   6   8     3266.39     3587.36    219.50 o 
  -2   6   8     1257.98     1050.08    137.68 o 
  -1   6   8     2331.82     2221.82    349.08 o 
   0   6   8      358.83      270.57     90.85 o 
   1   6   8      365.77      347.31     90.01 o 
   2   6   8        6.56      -15.55     56.29 o 
   3   6   8      136.14      117.64     70.57 o 
   4   6   8        0.62      -14.37     65.25 o 
   5   6   8       45.11       68.48     66.86 o 
   6   6   8       33.39       -0.65     59.15 o 
   7   6   8      542.03      615.43    117.46 o 
  -7   7   8     8335.02     8723.87    316.49 o 
  -6   7   8     4035.43     4376.30    210.98 o 
  -5   7   8     1384.43     1488.72    204.19 o 
  -4   7   8     3970.17     4025.54    197.89 o 
  -3   7   8      326.82      269.54     87.56 o 
  -2   7   8       71.63      113.89     68.24 o 
  -1   7   8     1962.08     2120.89    213.89 o 
   0   7   8     1514.77     1437.80    187.26 o 
   1   7   8     4268.24     4555.26    547.63 o 
   2   7   8     4271.11     4542.47    424.12 o 
   3   7   8     5429.37     5791.98    642.45 o 
   4   7   8     3135.37     3335.83    240.67 o 
   5   7   8     3552.82     3240.51    292.10 o 
   6   7   8     2306.97     2167.18    192.65 o 
  -6   8   8      717.58      555.17     94.51 o 
  -5   8   8     3682.14     3963.75    200.93 o 
  -4   8   8     3328.89     3363.68    234.07 o 
  -3   8   8     7448.69     8523.16    472.92 o 
  -2   8   8     5897.12     5588.71    277.67 o 
  -1   8   8     7681.98     8082.95    342.40 o 
   0   8   8     3979.86     3956.31    238.43 o 
   1   8   8     2677.99     2631.18    204.13 o 
   2   8   8     1018.30      861.99    149.66 o 
   3   8   8       10.14       79.92     64.19 o 
   4   8   8        2.70       15.65     66.84 o 
   5   8   8      265.76      162.63     91.01 o 
  -3   9   8      119.34       92.04     89.66 o 
  -2   9   8        5.34      -12.56     56.70 o 
  -1   9   8      703.84      811.95    128.51 o 
   0   9   8      313.73      254.65     92.01 o 
   1   9   8      744.58      772.61    126.41 o 
   2   9   8      138.64      157.82     74.49 o 
  -5   1   9      359.51      390.73    137.03 o 
  -4   1   9     2100.77     2290.28    193.83 o 
  -3   1   9     3092.97     2772.99    380.16 o 
  -2   1   9     5190.42     5301.93    279.32 o 
  -1   1   9     4242.28     4088.42    383.58 o 
   0   1   9     4186.31     4289.61    253.07 o 
   1   1   9     2779.95     2606.95    210.35 o 
   2   1   9     1203.23     1178.64    159.11 o 
   3   1   9      492.88      418.03    112.21 o 
   4   1   9        7.07      -32.91     68.79 o 
   5   1   9       20.98       51.46     73.83 o 
  -6   2   9     6787.54     8124.48    475.14 o 
  -5   2   9     5910.50     6048.26    401.86 o 
  -4   2   9     3754.05     4161.86    287.88 o 
  -3   2   9     1933.87     1925.85    184.06 o 
  -2   2   9      776.50      731.43    307.52 o 
  -1   2   9       19.65      -31.72     63.85 o 
   0   2   9      642.05      548.22    115.56 o 
   1   2   9     1505.46     1747.90    181.86 o 
   2   2   9     3315.78     3197.41    231.64 o 
   3   2   9     4287.09     3963.35    251.89 o 
   4   2   9     6058.01     5631.05    297.23 o 
  -5   3   9      474.54      295.20    131.94 o 
  -4   3   9     1298.07     1144.14    148.70 o 
  -3   3   9     1342.77     1397.06    267.06 o 
  -2   3   9     1441.49     1390.15    162.74 o 
  -1   3   9     1461.19     1709.03    175.84 o 
   0   3   9     1442.21     1433.14    167.03 o 
   1   3   9     1142.83     1231.73    199.66 o 
   2   3   9      843.37      845.59    199.74 o 
   3   3   9      225.32        0.18     66.98 o 
   4   3   9       22.74      100.03     74.82 o 
  -4   4   9      110.86        0.00     83.77 o 
  -3   4   9       78.63      121.02     72.75 o 
  -2   4   9       30.90       13.60     66.56 o 
  -1   4   9        6.74       13.47     71.81 o 
   0   4   9        1.42       13.10     71.02 o 
   1   4   9        8.93      -14.39     73.04 o 
   2   4   9       44.62        4.90     65.63 o 
   3   4   9      135.24        4.60     67.96 o 
  -3   5   9     4282.46     4244.08    272.62 o 
  -2   5   9     3138.49     3133.69    225.42 o 
  -1   5   9     3978.37     4276.33    594.60 o 
   0   5   9     3096.56     3389.14    282.48 o 
   1   5   9     2691.55     2538.24    212.86 o 
                                                 
